# Supplementary material for: The Genetic Background Is Shaping Cecal Enlargement in the Absence of Intestinal Microbiota
Source: Nutrients. 2023 Jan 26;15(3):636. doi: 10.3390/nu15030636 (PMC9921660; doi:10.3390/nu15030636)
Supplement: Supplementary file 1 [file nutrients-15-00636-s001.zip]

Archive with 2 entries (2 files):
- Supplementary_data_Bolsega-et-al-revised.pdf
- Table_S1_Untargeted metabolomics data of GF B6J vs C3H mice.xlsx
