# Supplementary material for: The Genetic Background Is Shaping Cecal Enlargement in the Absence of Intestinal Microbiota
Source: Nutrients. 2023 Jan 26;15(3):636. doi: 10.3390/nu15030636 (PMC9921660; doi:10.3390/nu15030636)
Supplement: Supplementary file 1 [file nutrients-15-00636-s001.zip › Table_S1_Untargeted metabolomics data of GF B6J vs C3H mice.xlsx]

## Sheet: Phenotype info_neg
ID	General.All.file	General.All.label	General.All.Sample.no.	General.All.Mouse.ID	General.All.Mouse.ID.Publication	General.All.Sample.type	General.All.Colonization.Treatment	General.All.Type.of.analysis	Stats.All.n.value	PCA_filled.All_samples.PC1..41.5..	PCA_filled.All_samples.PC2..35..	PCA_filled.All_samples.PC3..13.1..	PCA_filled.All_samples.PC4..6..	PCA_filled.All_samples.PC5..4.4..	PCA_filled.All_samples.PC6..0..	PCA_nofill.All_samples.PC1..41.4..	PCA_nofill.All_samples.PC2..34.3..	PCA_nofill.All_samples.PC3..13.7..	PCA_nofill.All_samples.PC4..5.6..	PCA_nofill.All_samples.PC5..5..	PCA_nofill.All_samples.PC6..0..
X54	X54	X54	54	SP178	B6J 1	snap frozen cecal content	germ-free B6	untargeted	1000	-4.33084	5.8191	-0.16642	0.267044	2.16211	-8.13238e-15	-2.76364	5.72958	-0.602948	1.22209	-1.69168	8.80546e-15
X55	X55	X55	55	SP179	B6J 2	snap frozen cecal content	germ-free B6	untargeted	1003	3.31993	3.85515	-3.82329	0.096678	-1.73304	-8.64239e-15	-4.74282	-0.840259	-3.28936	-0.698806	1.67772	8.06777e-15
X56	X56	X56	56	SP180	B6J 3	snap frozen cecal content	germ-free B6	untargeted	999	5.1915	2.1967	4.60416	-0.352767	-0.506346	-8.58818e-15	-4.35014	-2.22793	4.30945	-0.522919	0.0497656	8.09769e-15
X57	X57	X57	57	CG19	C3H 1	snap frozen cecal content	germ-free C3H	untargeted	1007	1.0137	-4.47268	-1.17173	-3.08302	0.970559	-8.05606e-15	3.36931	-3.16063	-0.0156866	2.74495	0.722155	7.35523e-15
X58	X58	X58	58	CG20	C3H 2	snap frozen cecal content	germ-free C3H	untargeted	1005	2.53467	-5.03218	-0.626995	2.87775	0.960485	-8.14626e-15	2.95056	-3.88316	-1.452	-1.44607	-2.03463	7.74381e-15
X59	X59	X59	59	CG21	C3H 3	snap frozen cecal content	germ-free C3H	untargeted	1001	-7.72896	-2.3661	1.18427	0.194323	-1.85377	-7.04992e-15	5.53673	4.3824	1.05055	-1.29924	1.27667	8.0283e-15

## Sheet: Feature info_neg
ID	General.All.ID	General.All.rtmed	General.All.mzmed	General.All.annot_ms1	General.All.annot_ms2	General.Extended.mzmin	General.Extended.mzmax	General.Extended.rtmin	General.Extended.rtmax	General.Extended.npeaks	General.Extended.peakidx	General.Extended.ms2spectrum	General.Extended.purity	PCA_filled.All_samples.PC1..41.5..	PCA_filled.All_samples.PC2..35..	PCA_filled.All_samples.PC3..13.1..	PCA_filled.All_samples.PC4..6..	PCA_filled.All_samples.PC5..4.4..	PCA_filled.All_samples.PC6..0..	PCA_nofill.All_samples.PC1..41.4..	PCA_nofill.All_samples.PC2..34.3..	PCA_nofill.All_samples.PC3..13.7..	PCA_nofill.All_samples.PC4..5.6..	PCA_nofill.All_samples.PC5..5..	PCA_nofill.All_samples.PC6..0..	Stats.Mean.germ.free.B6	Stats.N.value.germ.free.B6	Stats.Quantile.germ.free.B6	Stats.Mean.germ.free.C3H	Stats.N.value.germ.free.C3H	Stats.Quantile.germ.free.C3H	ttest.germ.free.B6_vs_germ.free.C3H.pvalue	ttest.germ.free.B6_vs_germ.free.C3H.log.pvalue	ttest.germ.free.B6_vs_germ.free.C3H.fdr	ttest.germ.free.B6_vs_germ.free.C3H.log.fdr	ttest.germ.free.B6_vs_germ.free.C3H.mean.diff
FT0001	FT0001	378.665	114.056	REF_L-Proline;Proline;L-PROLINE	3	114.056	114.056	377.83	379.676	4	1;1821;2525;3982;4929;5892	114.0556|923.467320044824	1	-0.00110511	0.024405	0.00514128	0.0302412	-0.0141324	0.0727174	-0.0208434	0.0162572	-0.000966884	-0.0347609	-0.00863819	-0.121652	4.97439	3	0.752731	4.78128	3	0.627607	0.0441025	1.35554	0.208874	0.680116	0.193115
FT0002	FT0002	376.692	116.072	REF_L-Valine;REF_Betaine ;L-Norvaline	3	116.072	116.072	376.525	376.958	3	2;1032;1822;5557;5893;6212	116.0715|199.227791181974	1	0.00536045	0.0492698	0.0259334	0.00709086	-0.0419226	0.0876856	-0.0463954	0.0244628	0.0250955	-0.0334271	0.0248113	-0.112646	4.82782	3	0.66137	4.41012	3	0.31281	0.00879695	2.05567	0.0899979	1.04577	0.417694
FT0003	FT0003	418.506	118.051	REF_L-Threonine;L-Allothreonine;Threonine	4	118.051	118.051	417.58	419.185	5	3;1033;1823;3238;3983;5558	74.02535|287.18113858385	1	0.000266785	0.0164621	0.0114634	0.0221021	-0.0133394	-0.0148698	-0.0147241	0.0102666	0.00765605	-0.0295158	-0.00648106	-0.0185679	4.71914	3	0.571996	4.58258	3	0.459782	0.060447	1.21862	0.24518	0.610515	0.136568
FT0004	FT0004	374.247	124.007	REF_Taurin	4	124.007	124.007	373.715	375.835	6	4;1034;1824;2526;3240;3984	79.95761;124.0074|5738.03655550122;701.208658758647	1	-0.0305522	0.00386049	0.00391325	0.00910598	-0.0658163	-0.0370282	0.0142167	0.0343379	0.00246475	-0.0442656	0.0517887	0.0271132	4.56149	3	0.458788	4.61103	3	0.485601	0.784972	0.105146	0.921294	0.0356017	-0.049539
FT0005	FT0005	228.805	124.991	Ethyl hydrogen sulfate;2-Hydroxyethanesulfonate	1	124.991	124.992	226.85	234.303	6	5;1035;1825;2527;3241;3985	79.95757;94.98055;106.9806;124.9908|17071.5861416649;945.953262800859;311.424910589017;1080.76129888043	1	-0.0107798	-0.0244982	-0.0152137	0.0318202	0.000701842	0.0213588	0.0275941	-0.00312253	-0.0211263	-0.0260022	-0.0176541	-0.00199165	5.44651	3	0.919563	5.67647	3	0.946375	0.0236429	1.6263	0.151639	0.819188	-0.229957
FT0006	FT0006	352.79	130.087	REF_L-Isoleucine;REF_D,L-Leucine;REF_L-Leucine	3	130.086	130.087	351.89	353.161	6	8;1037;1826;2529;3242;3986	130.0872|514.882309494705	1	7.81777e-05	0.0227207	0.0300054	0.0058459	-0.0476124	-0.0337157	-0.0202135	0.0145306	0.0309166	-0.0388663	0.0280661	0.0333089	5.26128	3	0.870904	5.06646	3	0.793446	0.129489	0.887767	0.362743	0.440401	0.194815
FT0007	FT0007	53.0011	131.061	1-Methylpyrrolo[1,2-a]pyrazine;4-Methylpyrrolo[1,2-a]pyrazin	1	131.061	131.061	52.1497	53.7282	4	1038;1828;2530;3243;4707;6213	130.0532;131.0612|136.324283346352;956.028484702004	1	0.0199125	-0.0224437	-0.0300891	-0.0167347	0.0168359	-0.00311975	0.00826345	-0.0353999	-0.0266336	0.0294777	0.0037354	0.00215242	4.22933	3	0.20854	4.36477	3	0.285005	0.389518	0.409473	0.662412	0.178872	-0.135437
FT0008	FT0008	448.228	132.03	REF_Aspartic acid;1-deoxy-1-(N6-lysino)-D-fructose;Aspartic	4	132.03	132.03	447.761	448.976	4	9;1039;1829;3244;5559;6214	88.04031|214.321572879915	1	-0.00203696	0.0365719	0.016758	0.0498957	-0.0507185	-0.0142869	-0.0311808	0.0251957	0.00825296	-0.0757645	0.00617892	0.0138989	4.5842	3	0.476663	4.29061	3	0.235353	0.0862366	1.06431	0.290435	0.53695	0.293594
FT0009	FT0009	271.65	134.886		NI	134.882	134.89	269.641	273.659	2	2531;3987;4708;4930;5218;5894	99.92617|72.3705997173681	1	0.00330761	0.00441809	0.0053635	0.0111059	-0.0232037	0.0374184	-0.00593834	-0.000426902	0.00443196	-0.0248624	0.0104159	-0.0368228	4.4957	3	0.413108	4.44804	3	0.347567	0.317408	0.498382	0.614514	0.211468	0.0476567
FT0010	FT0010	248.565	135.031	Allopurinol;Hypoxanthine;1-Pentanesulfenothioic acid	4	135.031	135.031	246.38	249.505	6	10;1040;1830;2532;3245;3988	65.0148;92.02514|184.967110707544;463.137754362526	1	-0.0020146	-0.0100825	0.00486417	0.0126977	-0.0351326	-0.0529148	0.00976688	-0.00338641	0.00447672	-0.0340167	0.0193062	0.0534551	4.4204	3	0.359484	4.50191	3	0.391261	0.243325	0.613814	0.526942	0.278237	-0.0815121
FT0011	FT0011	406.886	141.017	(S)-3,4-Dihydroxybutyric acid;2,4-Dihydroxybutanoic acid;4-D	1	141.017	141.018	405.79	408.304	5	11;1042;1831;2533;3989;5895	58.83953;59.01487|70.3865436029609;28601.3929703845	1	-0.00855743	-0.00286273	-0.000946109	-0.00283998	-0.00619969	-0.0542644	0.007494	0.00712359	-0.0006946	-0.000244677	0.00817372	0.053855	5.89196	3	0.972195	5.93856	3	0.973188	0.254264	0.594716	0.543617	0.264707	-0.0465945
FT0012	FT0012	431.733	145.062	REF_L-Glutamine;Glutamine;REF_D,L-Glutamine	4	145.061	145.062	430.927	431.937	5	13;1043;1832;3247;3990;5560	109.0407;127.0514|99.7727382608794;457.836377953538	1	0.00392226	0.0234929	0.0203257	0.016435	-0.0220314	0.0557796	-0.0230432	0.0108234	0.0181601	-0.0314136	0.00192974	-0.0563202	4.90789	3	0.714002	4.70146	3	0.563059	0.0291026	1.53607	0.166513	0.778552	0.206435
FT0013	FT0013	441.196	146.046	REF_L-Glutamic Acid;DL-Glutamate;DL-threo-beta-Methylasparti	4	146.046	146.046	439.942	442.478	6	14;1044;1833;2534;3248;3991	102.0562;128.0351;146.0452|5828.8109980435;2485.11575727858;866.010645778508	1	-0.000613229	0.0234387	0.0092306	0.0332642	-0.0186059	0.00353537	-0.0203438	0.0154014	0.00303518	-0.0413824	-0.0083369	-0.00315164	5.29115	3	0.883813	5.10239	3	0.813307	0.0606254	1.21735	0.24518	0.610515	0.188766
FT0014	FT0014	383.663	149.045	Ribose;REF_D-Arabinose;REF_L-Arabinose	2	149.045	149.046	382.51	386.797	5	15;1834;2535;3249;3992;4931	71.01451;89.02468;149.0462|156.601823102342;413.030367838601;148.851349819768	1	-0.00455369	-0.00844546	-0.00524794	0.021242	0.00268757	0.00106295	0.00995913	1.44264e-06	-0.00927454	-0.0168974	-0.0150775	-0.000624252	5.38405	3	0.904667	5.46571	3	0.911619	0.107041	0.97045	0.330645	0.480638	-0.0816616
FT0015	FT0015	198.911	149.046	REF_D-Arabinose;REF_D,L-Arabinose;REF_D,L-Xylose	2	149.046	149.046	196.06	200.335	4	16;1045;2536;3250;5219;6215	59.01455;134.0229|73.4001007939803;76.9910038555054	1	0.00173517	0.00610177	-0.00609351	-0.00629255	-0.00379712	-0.0358638	-0.00626956	0.00139846	-0.00537034	0.00573778	0.00973802	0.0363338	4.84873	3	0.671301	4.79795	3	0.636544	0.0766086	1.11572	0.276158	0.558842	0.0507787
FT0016	FT0016	292.132	151.03	N,N'-Diacetylhydrazine;N-Nitroso-3-hydroxypyrrolidine;N-Nitr	1	151.028	151.032	291.478	294.488	6	17;1046;1835;2538;3252;3993	108.0206;151.0258|330.871049310338;421.403684665336	1	-0.0185569	-0.00148194	-0.000204722	0.0107355	-0.0276696	0.00153076	0.0119974	0.0186212	-0.00236878	-0.0242376	0.0180431	-0.00167602	4.44248	3	0.374379	4.5045	3	0.393247	0.531558	0.27445	0.778021	0.109009	-0.0620273
FT0017	FT0017	316.023	151.061	REF_L-Arabitol;REF_Xylitol;Arabitol	4	151.061	151.061	316.015	318.938	3	1047;2537;3251;4709;5220;6216	59.01453;71.01405|73.2927647158544;73.7785668421935	1	-0.0118405	-0.0214718	-0.0146369	0.0169181	0.0235568	-0.035492	0.0257102	-0.000506384	-0.0188735	0.00102311	-0.0269222	0.0361848	4.34206	3	0.28004	4.55208	3	0.434955	0.0224477	1.64883	0.151047	0.820886	-0.210013
FT0018	FT0018	280.125	157.036	Allantoin;Allantoin;Allantoin	4	157.036	157.039	277.791	282.32	5	18;1048;2539;3253;3994;5221	97.00442;114.031|665.646420360331;381.152866006952	1	-0.0231659	-0.0266471	-0.0262591	0.0109936	-0.0177513	0.018221	0.036822	0.00762782	-0.0290916	-0.0135918	0.0169539	-0.0198159	4.22977	3	0.209533	4.51498	3	0.403178	0.0374372	1.4267	0.194326	0.711469	-0.285211
FT0019	FT0019	429.577	158.045	L-2-Amino-4-methylenepentanedioic acid;L-trans-alpha-Amino-2	1	158.045	158.045	429.577	429.577	1	19;4932;5222;5561;5896;6217		0	0.00484291	-0.00037769	-0.0259532	0.0129136	0.0361307	-0.0360937	-0.00228136	-0.00602157	-0.0305323	0.0157312	-0.0314934	0.0374742	4.68796	3	0.54717	4.68985	3	0.556107	0.984392	0.00683181	0.998275	0.000749761	-0.00188994
FT0020	FT0020	385.49	158.042		NI	158.039	158.045	384.378	386.522	4	20;1050;1836;3254;5562;6218	96.04566;128.0357;158.0459|169.953384776466;287.669527089299;75.1399824198188	1	-0.00132866	0.0145162	0.00782051	0.00119143	-0.00970598	0.0366397	-0.0119605	0.0102228	0.00745449	-0.00730465	0.00588084	-0.0369722	4.42426	3	0.36147	4.30937	3	0.253227	0.0226496	1.64494	0.151047	0.820886	0.11489
FT0021	FT0021	359.53	160.061	Aminoadipic acid;Acetylhomoserine;(±)-2,2'-Iminobispropanoic	1	160.061	160.061	359.103	359.862	3	21;1838;3255;4933;5563;6219	74.02513|113.592431352966	1	-0.00899066	-0.000242435	0.0020052	0.003162	0.0138422	0.0179803	0.00547225	0.00936118	0.000462612	0.0052519	-0.0137814	-0.0183061	4.39919	3	0.33863	4.42603	3	0.32572	0.577853	0.238183	0.809316	0.091882	-0.0268447
FT0022	FT0022	90.061	161.045	3-Hydroxyadipic acid;2(R)-Hydroxyadipic acid;D-1-Deoxy-eryth	1	161.043	161.045	89.1672	93.4008	3	22;1051;3995;5223;5564;5897	59.01365;79.95808|31.6879276109248;69.8805580924272	1	0.00281209	-0.0142745	0.00675775	0.0155325	0.0150511	0.0182244	0.0107192	-0.0106997	0.00478271	-0.00911918	-0.0267658	-0.017883	4.41796	3	0.356504	4.52099	3	0.411122	0.112404	0.949218	0.338895	0.469935	-0.103024
FT0023	FT0023	104.613	163.007		NI	163.007	163.007	103.609	116.699	5	23;1053;2542;3256;3996;5224	80.965|1422.67285413373	1	0.0264141	-0.0185452	-0.0105206	0.0141746	-0.00352693	0.0180135	0.000728707	-0.0384841	-0.010665	-0.0161885	-0.00677662	-0.0168069	4.61265	3	0.496524	4.68982	3	0.555114	0.61649	0.210074	0.827741	0.0821054	-0.0771724
FT0024	FT0024	161.415	163.04	2-Hydroxycinnamic acid;Cis-2-coumarate;3-(4-hydroxyphenyl)pr	4	163.04	163.04	161.415	161.415	1	1052;4710;5225;5565;5898;6220	119.0497|89.7087528956973	1	0.129673	-0.0211386	-0.0461256	0.00713201	-0.034219	0.0258959	-0.0571215	-0.148991	-0.038619	-0.0265914	0.0260081	-0.0249178	4.1166	3	0.14002	3.93956	3	0.0625621	0.783727	0.105835	0.921294	0.0356017	0.177036
FT0025	FT0025	348.458	164.072	REF_L-Phenylalanine;Phenylalanine (Not validated);3-Pyridine	4	164.071	164.072	347.53	349.124	4	24;1839;3257;3997;4934;5566	72.00897;103.0548;147.0456;164.0703|149.420292376598;640.656162747409;720.016874147726;248.547081212965	1	0.00405365	0.0221368	0.028689	0.0106822	-0.0480821	0.0020908	-0.022042	0.0100972	0.0289818	-0.0436005	0.0252004	-0.00206961	4.9203	3	0.723932	4.71951	3	0.578947	0.109596	0.960205	0.337502	0.471723	0.200795
FT0026	FT0026	419.81	165.04	Arabinonic acid;Ribonic acid;2,3,4,5-Tetrahydroxypentanoic a	1	165.04	165.04	418.775	420.541	6	26;1055;1841;2544;3259;3999	59.01442;75.00885;165.0407|233.674382545277;1399.35989517647;327.145948566509	1	-0.00652652	0.00103731	0.00336899	0.00420819	-0.0151015	-0.0537045	0.00282053	0.00760635	0.00280958	-0.0128146	0.00958714	0.0533415	5.1457	3	0.835154	5.15349	3	0.83714	0.851023	0.0700586	0.948146	0.0231248	-0.00779179
FT0027	FT0027	68.157	164.987	Fluorouracil	0	164.986	164.988	67.518	72.7371	6	25;1054;1840;2543;3258;3998	63.96284;64.97024;79.9575;80.96542;164.9858|278.058981236514;1727.52432396798;7606.43100767187;33414.8404969015;5033.71816478044	1	0.0210094	-0.0319196	-0.0224385	0.0201827	0.00984985	-0.0350607	0.0156297	-0.0410531	-0.0243748	-0.0115337	-0.0186198	0.0376129	5.7288	3	0.95432	5.93241	3	0.972195	0.234593	0.629684	0.513556	0.289413	-0.203608
FT0028	FT0028	40.418	166		NI	166	166	38.6544	41.5239	5	28;1056;1842;2545;3260;6221	79.95732;150.0089;195.0445;223.0398;251.0342;252.0434|642.912341934677;325.812353651068;531.01467781526;462.553359095043;315.440936988783;460.189450968565	1	0.055387	0.0115586	-0.0134575	-3.03752e-05	0.0219119	0.0337697	-0.0422608	-0.0513593	-0.0117815	0.0127574	-0.0187832	-0.0335639	4.75495	3	0.599801	4.51575	3	0.405164	0.359957	0.44375	0.647279	0.188908	0.2392
FT0029	FT0029	266.62	166.018	Homocysteinesulfinic acid;N-Acetyltaurine;Thioguanine	1	166.018	166.018	264.325	267.011	5	27;1843;2546;3261;4000;4935	79.9573|712.229216461217	1	0.000342675	-0.00376969	0.029628	0.0116049	-0.0332829	-0.0168477	0.00273198	-0.0011626	0.0304777	-0.0384426	0.0104307	0.0171123	4.63197	3	0.508441	4.64691	3	0.519364	0.880829	0.0551083	0.963078	0.0163384	-0.0149421
FT0030	FT0030	158.744	167.002	MMV003270;Methyl 1-(methylthio)propyl disulfide;Ethyl 1-(met	1	167.002	167.002	156.219	169.634	6	30;1057;1845;2548;3263;4002	79.95716;80.9652;167.0016|321.299090031874;1948.68010871788;204.522530642166	1	0.0210035	-0.0348068	-0.0246857	0.01503	0.0170198	-0.0188205	0.0182099	-0.0429282	-0.0259019	-0.00234778	-0.0206609	0.0197198	4.74113	3	0.585899	4.96893	3	0.751738	0.20357	0.691286	0.472339	0.325746	-0.227801
FT0031	FT0031	68.3691	166.983		NI	166.983	166.983	67.518	72.7371	5	29;1844;2547;3262;4001;4936	81.95275;82.96122;166.9841|320.969052173662;1314.87443241682;209.224799415142	1	0.0222326	-0.0308302	-0.0209224	0.0183388	0.00919245	0.034836	0.0139628	-0.041663	-0.0224024	-0.0106429	-0.0173575	-0.0344739	4.48319	3	0.406157	4.67412	3	0.545184	0.264541	0.577507	0.556143	0.254814	-0.190936
FT0032	FT0032	396.065	167.02	Uric acid;4(3H)-quinazolinone	2	167.02	167.023	396.018	396.391	3	1058;1846;4003;4711;5567;5899	124.0148|102.887430629732	1	-0.0058172	-0.00161248	-0.00539115	0.0104708	0.0288183	0.00905291	0.0048709	0.00511551	-0.00886065	0.0088214	-0.0294623	-0.00886664	3.9192	3	0.0496524	3.95179	3	0.0665343	0.573177	0.241711	0.805006	0.0942007	-0.0325906
FT0033	FT0033	206.079	168.033	3-Methylpyrrolo[1,2-a]pyrazine;2-Aminobenzimidazole;1-Methyl	1	168.033	168.033	204.42	208.782	6	31;1059;1847;2549;3264;4004	79.95751;96.96017|721.011521383979;921.358093088404	1	0.000177142	-0.0257936	0.00490589	0.00969674	-0.0148726	0.0359367	0.0222505	-0.0149207	0.00538032	-0.0213729	0.00289703	-0.0353235	5.03886	3	0.781529	5.23965	3	0.868918	0.0152173	1.81766	0.121618	0.915002	-0.200789
FT0034	FT0034	408.235	170.043	1-Methyladenine;3-Methyladenine;7-Methyladenine	1	170.043	170.044	407.094	409.175	6	32;1060;1848;2550;3265;4005	88.04035|1526.12357797953	1	6.49449e-05	0.0142324	0.0176858	0.0264099	-0.0240117	-0.0330909	-0.0127571	0.00949952	0.0139096	-0.0415393	-0.00248215	0.0341564	4.59399	3	0.484608	4.4725	3	0.365442	0.168544	0.773288	0.425372	0.371231	0.121491
FT0035	FT0035	426.661	172.057		NI	172.056	172.057	425.423	427.347	4	33;1849;2551;4007;4937;5900	128.0712;172.0608|291.839021292634;139.502596106462	1	-0.000794373	-0.00162762	-0.00975204	0.0207423	0.00348152	-0.0169424	0.00185799	-0.000102958	-0.0140744	-0.0143749	-0.0138705	0.0176061	4.46734	3	0.393247	4.48646	3	0.377358	0.684048	0.164913	0.862123	0.0644305	-0.0191176
FT0036	FT0036	37.2853	173.998	3-Hydroxypicolinic acid;4-Nitrophenol;6-Hydroxynicotinic aci	1	173.997	173.998	36.418	38.6309	6	34;1062;1851;2552;3266;4009	79.95722;132.0208;167.05;183.0446;195.0449;211.0399;223.0398;239.035;240.0433;267.0301;268.0376|5607.11687422046;364.658272031249;860.458550578245;542.609659482626;876.076916191171;3180.75184874615;625.048629143664;2660.42429329039;361.932965512585;2512.58683064811;4340.3639262406	1	0.0188831	0.0197274	-0.00379176	0.0109214	-0.0100392	0.0197484	-0.0282734	-0.00801685	-0.00541395	-0.0143951	0.00178464	-0.0186585	5.4173	3	0.916584	5.2095	3	0.855015	0.0305826	1.51453	0.171061	0.76685	0.207794
FT0037	FT0037	165.26	173.998	3-Hydroxypicolinic acid;4-Nitrophenol;6-Hydroxynicotinic aci	1	173.998	173.998	164.859	165.661	2	35;4010;4938;5226;5568;5901	79.95705|195.715370535608	1	-0.00146987	0.0430258	0.00468068	0.018659	0.00218095	0.00243083	-0.0367507	0.0273107	-0.000994748	-0.0127663	-0.0133677	-0.0012477	4.94159	3	0.733863	4.60324	3	0.476663	0.00831349	2.08022	0.087205	1.05946	0.33835
FT0038	FT0038	133.172	173.998	3-Hydroxypicolinic acid;4-Nitrophenol;6-Hydroxynicotinic aci	1	173.997	173.998	132.16	133.752	3	1063;1850;3267;4712;5569	79.95733;267.0304|704.512861450169;77.0349075810714	1	0.383616	-0.0946074	-0.105753	-0.0709952	-0.0910975	0.00490937							4.03613	3	0.0953327	3.75484	2	0.0297915	0.88412	0.0534888	0.96325	0.0162608	0.281295
FT0039	FT0039	390.193	177.04	2-Keto-3-deoxy-D-gluconic acid;3-Keto-b-D-galactose;Galacton	1	177.04	177.04	389.655	390.523	3	36;2553;3268;4939;5227;6222	87.00858|119.619072173586	0.75	-0.00301344	-0.007377	-0.0213015	0.0201349	0.0241148	0.0365167	0.00830454	-0.0016289	-0.0266655	0.000891179	-0.0273697	-0.036303	4.63754	3	0.516385	4.71414	3	0.573982	0.344658	0.462612	0.632118	0.199202	-0.0766011
FT0040	FT0040	374.067	179.056	REF_Mannose;REF_a-D-Glucose;REF_D-Glucose	4	179.056	179.056	373.715	375.835	5	39;1067;1853;3271;4013;5570	59.01409;75.00831|301.900340657282;82.2647980485449	1	-0.00682603	0.00624891	-0.00318827	0.0315722	-0.00772885	-0.0517686	-0.00161275	0.0112608	-0.00957428	-0.0312774	-0.0127983	0.0519328	4.82617	3	0.660377	4.79642	3	0.634558	0.684004	0.164941	0.862123	0.0644305	0.0297518
FT0041	FT0041	335.487	179.056	REF_a-D-galactose;REF_D-Fructose;REF_D-Glucose	4	179.056	179.056	334.533	335.719	5	1065;1852;2555;3269;4011;4713	59.01421;71.01397|2126.5033558492;933.34087546843	1	-0.00543469	0.00877012	0.0091702	0.0380414	-0.0214125	0.0028616	-0.00477673	0.0119096	0.00269666	-0.0483926	-0.00959705	-0.00215733	4.83316	3	0.665343	4.77376	3	0.621648	0.516206	0.287177	0.765426	0.116097	0.059397
FT0042	FT0042	416.698	179.056	REF_Mannose;REF_a-D-Glucose;REF_a-D-galactose	4	179.056	179.056	416.143	417.174	4	1066;2554;3272;4012;4714;5228	59.01427;75.00902;179.0552|321.19310059092;110.09223485397;73.2194359376251	1	0.00499519	-0.0480115	-0.0192354	-0.0118056	-0.107747	0.0369797	0.0387984	-0.034413	-0.0113772	-0.0509445	0.102936	-0.033217	4.59294	3	0.483615	4.96139	3	0.749752	0.120814	0.917884	0.351616	0.453931	-0.368455
FT0043	FT0043	456.074	179.056	REF_a-D-galactose;REF_Mannose;REF_a-D-Glucose	4	179.056	179.056	456.074	456.074	1	3270;4715;4940;5229;5571;6223	59.01436|30.6104396645566	1	-0.0092286	-0.0108173	0.012465	0.0253025	0.0129726	0.00116289	0.0146457	0.00427349	0.00809149	-0.0194807	-0.0321737	-0.00116528	4.6365	3	0.515392	4.74321	3	0.598808	0.177225	0.751474	0.438752	0.357781	-0.106705
FT0044	FT0044	111.825	181.017	4(3H)-quinazolinone;[(oxolan-2-yl)methoxy]sulfonic acid;Dipr	1	181.017	181.017	95.4044	112.695	3	40;3273;4014;4941;5230;5572	79.95779;80.96496|30.1105094047273;306.653981475108	1	-0.00371164	-0.0356742	-0.00633182	0.0771489	0.0484184	0.0382074	0.0330634	-0.015731	-0.0204778	-0.0442947	-0.0934677	-0.0382612	4.37313	3	0.305859	4.67032	3	0.541212	0.125632	0.900899	0.35839	0.445645	-0.297194
FT0045	FT0045	365.935	181.072	REF_D-Sorbitol;REF_D-Mannitol ;REF_Dulcitol	4	181.072	181.072	364.755	367.836	6	41;1068;1854;2556;3274;4015	55.01935;57.03495;59.01433;69.03446;71.01414;73.0297;83.01383;85.02934;89.02459;101.0242;113.0242;119.035;163.0614;181.0718|1584.27232784204;418.754235080823;12294.63627362;218.694500751834;8982.96875971261;2242.91683306828;572.824435466744;1078.61260006001;3393.19219889253;2880.91916343226;544.217475238389;444.303577286782;441.813891623214;4715.68467728117	1	-0.00549762	-0.000340796	-0.00324785	0.0178546	-0.00152768	-0.0349375	0.00343851	0.00574371	-0.00692964	-0.0158922	-0.00926231	0.035073	6.00953	3	0.976167	6.02867	3	0.97716	0.653928	0.18447	0.851973	0.0695741	-0.0191406
FT0046	FT0046	35.4455	181.995		NI	181.995	181.995	34.5975	37.3292	4	42;1069;1855;3276;5573;6224	79.95762;227.035;284.0343|487.029814191681;182.653523262928;440.284565021818	1	0.0203126	0.0562729	-0.0047002	0.0823627	-0.0367937	0.0582152	-0.061371	0.0132933	-0.0202163	-0.0914932	-0.0216133	-0.0604773	4.76176	3	0.609732	4.25923	3	0.218471	0.0316449	1.4997	0.173095	0.761715	0.502526
FT0047	FT0047	66.28	182.039	Indole-3-carbinol;1-(2-Furanylmethyl)-1H-pyrrole;4-(2-Furany	1	182.019	182.046	62.5121	67.518	6	43;1070;1856;2557;3275;4016	108.0449;138.0555|497.602726967126;570.557558205999	1	-0.0222096	-0.0162737	-0.00780859	0.0147101	0.0147819	-0.0543319	0.0271746	0.0135501	-0.0119828	-0.00249779	-0.0188974	0.0527663	4.24649	3	0.220457	4.44103	3	0.342602	0.0787046	1.104	0.279069	0.554289	-0.194542
FT0048	FT0048	375.203	190.072	Calystegine C1;Pyridoxaminium(1+);Dihydro-6-isopropyl-2,4-di	1	190.071	190.072	373.918	375.835	4	45;1072;3278;4017;5231;5574	74.02542|155.299942214744	1	0.0047943	-0.0116048	-0.000174783	0.00760016	0.00715533	0.00857753	0.00729797	-0.0116389	-0.000826222	-0.00436208	-0.012369	-0.00890292	3.78517	3	0.0248262	3.86403	3	0.0397219	0.115839	0.936146	0.342081	0.465871	-0.0788627
FT0049	FT0049	154.719	191.002		NI	191.002	191.002	153.57	169.634	6	46;1073;1857;2559;3279;4018	79.95732;80.96498;109.0299|3080.63283523787;1561.9868110003;259.088295153141	1	0.0233261	-0.0164228	-0.0109274	0.0156884	0.00220845	-0.0180095	0.000694458	-0.0340109	-0.0118923	-0.0136885	-0.0121423	0.0181961	5.08207	3	0.802383	5.15151	3	0.836147	0.614971	0.211146	0.827741	0.0821054	-0.0694339
FT0050	FT0050	400.301	191.056	REF_(-)Quinic acid;Quinic acid;Quinic acid	3	191.056	191.056	399.977	402.498	4	47;1074;3280;4019;5232;5575	191.056|364.400160032926	1	-0.00722129	-0.00227845	-0.00322185	0.0371725	0.00906937	-0.0524038	0.00607039	0.00679476	-0.0107514	-0.0275508	-0.0314006	0.0529228	4.36309	3	0.298908	4.40276	3	0.304866	0.610651	0.214207	0.827741	0.0821054	-0.0396733
FT0051	FT0051	433.902	193.035	REF_D-Glucuronic acid;REF_D-Galacturonic acid;2-Ketogluconic	4	193.035	193.036	433.071	434.593	4	48;1075;1858;4020;5576;5902	59.01426;71.01373;72.99317;85.03027;113.0245|377.940724227608;146.137921042964;211.690980542055;90.6933097285318;158.409565807529	1	-0.0112863	0.0214697	0.0035815	0.0182225	-0.018645	-0.0346045	-0.0122845	0.0248197	-0.000822649	-0.0253212	0.0046918	0.0342989	4.91992	3	0.722939	4.77891	3	0.624628	0.179563	0.745784	0.441023	0.355539	0.141015
FT0052	FT0052	337.044	193.072	Quebrachitol;Methyl-beta-galactopyranoside;Caffeine	4	193.071	193.072	335.929	338.262	6	49;1076;1859;2560;3281;4021	55.01958;59.01421;69.0348;71.01398;73.02918;83.01351;85.02936;86.00097;87.00847;95.01425;97.02947;99.00856;101.0245;125.0248;141.0193;155.0347;161.0449;193.073|492.984520624897;747.798418715372;153.063135038119;648.041165724211;565.330570519607;167.974969487912;555.737164689759;123.608215168605;465.649005242329;135.394250546872;229.973322609761;539.791983268142;592.994730705762;236.419415890534;2…	1	-0.00782705	-0.0165423	-0.00823153	0.0113739	0.00483072	0.0174654	0.0190004	-0.001656	-0.010488	-0.00630938	-0.00938346	-0.0178024	5.56564	3	0.940417	5.72191	3	0.952334	0.00531422	2.27456	0.0704134	1.15234	-0.156267
FT0053	FT0053	93.1881	194.997	3-methyl-4-(sulfooxy)but-2-enoic acid;(2Z)-2-[(sulfooxy)meth	1	194.996	194.997	92.5429	110.036	6	51;1077;1861;2562;3283;4023	79.9571;80.96514;194.997|521.468052965552;2863.08645533963;577.77525985135	1	0.0289522	-0.0173759	-0.0192023	0.0174095	0.00314353	-0.0354566	-0.00170985	-0.0407188	-0.0205052	-0.0129969	-0.0119635	0.0371669	4.91298	3	0.716981	4.9777	3	0.75571	0.702441	0.15339	0.874361	0.0583094	-0.0647217
FT0054	FT0054	65.4242	194.997	3-methyl-4-(sulfooxy)but-2-enoic acid;(2Z)-2-[(sulfooxy)meth	1	194.996	194.997	63.7365	67.4114	5	52;1860;2561;3282;4022;4942	79.95687;80.96526;194.9975|126.964176602655;1204.58403825537;463.552000978292	1	0.0160752	-0.0305033	0.0165955	0.012564	0.0342292	-0.017012	0.0171191	-0.0336582	0.0168098	-0.000866026	-0.0466004	0.018818	4.61775	3	0.497517	4.80922	3	0.645482	0.218326	0.660895	0.492608	0.307499	-0.191473
FT0055	FT0055	427.979	195.051	D-GULONIC ACID GAMA-LACTONE;Gluconic acid;Galactonic acid	4	195.051	195.052	426.909	429.343	5	53;1078;1862;2563;3284;6225	55.01957;56.99834;57.03506;59.0143;71.01398;72.99317;75.00913;85.02943;87.00844;89.02424;99.00899;101.0248;129.0194;141.0188;159.0297;177.0406;195.0514|394.011914588273;1066.83513358803;1284.02432826064;5772.41623170047;1729.29629577595;327.187607834872;15158.6749602481;1226.61985158186;1372.47095477195;792.962979014003;1968.39187404487;169.789416813569;4987.86377634847;219.429383512816;751.61230…	1	3.64885e-05	0.0141615	0.0013867	0.0170857	-0.0130279	-0.0166723	-0.0124914	0.00865218	-0.00194457	-0.0221352	-0.000116328	0.0167212	6.63411	3	0.995035	6.52057	3	0.994042	0.0441412	1.35516	0.208874	0.680116	0.113539
FT0056	FT0056	195.262	197.012	Quindoxin;2-[(sulfooxy)methyl]butanoic acid;2-methyl-4-(sulf	1	197.012	197.012	193.235	203.826	6	56;1080;1864;2565;3286;4024	79.95778;80.96523;197.0132|267.289470188309;1632.68902272619;657.164406382446	1	0.0102754	-0.0170692	-0.0187288	0.0269982	0.00714813	0.0544828	0.00889099	-0.0209007	-0.0231593	-0.0179742	-0.0202635	-0.0539637	4.99275	3	0.763654	5.10704	3	0.815293	0.284607	0.545755	0.576441	0.239245	-0.11429
FT0057	FT0057	81.4627	197.012	Quindoxin;2-[(sulfooxy)methyl]butanoic acid;2-methyl-4-(sulf	1	197.012	197.012	80.3891	89.1672	5	55;1079;1863;2564;3285;6226	79.95763;80.96523;197.0138|251.105542292083;2444.39152469501;80.3484013668026	1	0.0517069	-0.0164678	-0.0668143	-0.010581	0.101627	-0.0210911	-0.0150469	-0.0662671	-0.0674882	0.080696	-0.0632806	0.0237642	4.88445	3	0.69712	4.90335	3	0.718967	0.957677	0.018781	0.98687	0.0057399	-0.0188976
FT0058	FT0058	416.245	200.055	Glucosamine;Fructosamine;beta-D-Glucosamine	1	200.054	200.055	416.143	417.174	3	60;1082;3287;5233;5577;6227	74.02445;118.0513|221.813653281917;186.741365635285	1	-0.00710244	-0.00458741	0.0149954	0.0139402	0.0296524	-0.0172484	0.00806117	0.00559846	0.0120171	0.000247798	-0.0393385	0.0177127	4.311	3	0.260179	4.36238	3	0.282026	0.496682	0.303922	0.757053	0.120874	-0.0513827
FT0059	FT0059	295.541	202.032	8-Hydroxy-7-methylguanine	1	202.029	202.033	294.217	297.091	6	61;1083;1865;2566;3288;4025	79.9574;202.029|475.111969924912;82.5608851629397	1	-0.00508679	0.0307287	0.00401283	0.0220582	-0.00336765	0.038462	-0.0239506	0.0239024	-0.00167945	-0.01979	-0.0111224	-0.0380504	4.39254	3	0.329692	4.16155	3	0.157895	0.033083	1.4804	0.178153	0.749208	0.230987
FT0060	FT0060	309.384	202.105	1H-Indole, 3-methyl-1- (trimethylsilyl)-;REF_O-Acetyl-L-carn	1	202.105	202.106	308.607	312.125	3	62;1084;3289;5234;5578;6228	130.0874|120.979486369373	1	0.00195257	-0.00431739	-0.00726097	0.00223772	0.0121515	0.00880042	0.00269542	-0.00480117	-0.00809094	0.00636778	-0.00992905	-0.00871252	3.72367	3	0.019861	3.75597	3	0.0307845	0.323803	0.489719	0.615225	0.210966	-0.0323097
FT0061	FT0061	347.778	203.078		NI	203.074	203.082	346.678	348.857	5	63;1866;2567;3290;4026;4943	116.0502;142.0653|983.049238111972;266.39873185094	1	0.00731635	0.0266619	0.0244267	0.0234655	-0.052225	0.0572364	-0.0279353	0.0094378	0.0223135	-0.0563393	0.021414	-0.0573793	4.57371	3	0.466733	4.32945	3	0.261172	0.0721147	1.14198	0.273006	0.563828	0.24426
FT0062	FT0062	112.115	203.997	8-Hydroxythioguanine;DCA_170.0367_15.5;L-Homocysteic acid	1	203.997	203.997	111.549	113.116	3	1085;2568;3291;4716;5235;6229	80.96495;122.0262|82.8178560262103;121.820449329894	1	0.130113	-0.0929917	-0.0446592	-0.0192748	-0.091322	0.0239102	0.00518874	-0.192069	-0.0263283	-0.0427835	0.0878192	-0.0228551	3.50312	3	0.00794439	3.89015	3	0.0427011	0.61161	0.213525	0.827741	0.0821054	-0.387031
FT0063	FT0063	62.5121	204.981	5-Sulfoxymethylfurfural;Pyrogallol-1-O-sulphate;Pyrogallol-2	1	204.981	204.981	61.9464	63.3226	5	64;1867;2569;3292;4027;4944	79.95765;80.96537;97.02898;125.024;204.9814|377.380767754762;144.552489194504;289.67659561794;1685.43968651233;334.65967625027	1	0.00351949	-0.00229925	-0.00794009	0.00519201	-0.0665403	0.0187002	-0.000214387	-0.00526473	-0.00661487	-0.0413301	0.0553823	-0.0179058	4.85634	3	0.676266	4.86452	3	0.696127	0.940504	0.0266393	0.980055	0.00874969	-0.00817383
FT0064	FT0064	39.0912	205.978		NI	205.978	205.979	38.5618	41.2497	6	65;1086;1868;2570;3293;4028	79.95722;91.01901;132.0213;135.0081;165.9998;167.0502;195.0453;208.0522;223.0404;224.0479;251.0347;252.0429|5163.3648313687;149.918345393296;791.703698828927;453.85856634951;2212.97375546447;761.628462587583;3915.79264255976;476.592817553417;4509.1434380965;683.372262514993;2719.82564502534;10224.7568800004	1	0.0372786	0.0128527	-0.00484598	0.00826877	0.000480762	-0.0535011	-0.0329745	-0.0312678	-0.00477505	-0.00788574	-0.0071983	0.0541256	4.92349	3	0.725919	4.71982	3	0.57994	0.237775	0.623833	0.519392	0.284505	0.203664
FT0065	FT0065	384.455	207.051	Dihydrolipoate;Aminofurantoin;Methyl 5-(1-Propynyl)-2-thioph	1	207.051	207.051	383.663	386.522	4	67;1089;2572;3294;5236;6230	59.01424;117.0195|78.0347222570782;64.6564690694419	1	0.000617777	-0.00105163	-0.00793762	0.00653991	0.0257734	-0.0543611	0.000652023	-0.00143146	-0.0103207	0.0108847	-0.0239266	0.0535116	4.40355	3	0.342602	4.41468	3	0.317776	0.815662	0.0884899	0.93358	0.0298483	-0.0111323
FT0066	FT0066	66.4948	206.997	(Z)-[3-(Methylsulfinyl)-1-propenyl] 2-propenyl disulfide;Mon	1	206.997	206.997	66.3222	66.8513	3	1088;1869;2571;4717;5903;6231	59.01437;79.95748;80.96515;206.9977|107.136382660692;405.733093854568;635.022039105729;100.5270351972	1	0.0583331	-0.035766	-0.0132894	-0.0477906	-0.0532333	-0.0210869	-0.00272822	-0.0831572	0.00241402	0.0083311	0.0746086	0.0214738	4.53608	3	0.4429	4.65961	3	0.530288	0.719912	0.142721	0.88842	0.0513815	-0.123523
FT0067	FT0067	141.926	206.997	(Z)-[3-(Methylsulfinyl)-1-propenyl] 2-propenyl disulfide;Mon	1	206.997	206.997	126.822	142.481	3	66;1087;4029;5237;5579;5904	59.01453;79.95747;80.96548|93.663163443772;1645.70558335696;185.457177444009	1	0.00133762	0.00730863	-0.0362076	0.0218049	-0.0380716	-0.0169631	-0.00711948	0.001849	-0.0410155	-0.0311551	0.029944	0.0168287	5.09063	3	0.811321	5.04178	3	0.783515	0.695946	0.157424	0.869501	0.0607299	0.0488569
FT0068	FT0068	143.353	209.013	2,4-Toluene diisocyanate;1-(Methylsulfinyl)propyl 1-propenyl	1	209.012	209.013	141.554	159.076	5	68;1090;1870;3295;4030;5580	79.95756;80.96516;209.012|66.2427670837218;5331.71118290381;502.94305590309	1	0.0302484	-0.00919397	-0.0184114	0.0234452	0.00257336	-0.0356994	-0.00963281	-0.037119	-0.0211043	-0.0183781	-0.0154739	0.0362687	5.675	3	0.952334	5.67096	3	0.944389	0.98054	0.00853483	0.997377	0.00114055	0.00403991
FT0069	FT0069	395.481	209.067	Sedoheptulose;L-Galacto-2-heptulose;D-altro-D-manno-Heptose	1	209.066	209.067	393.747	397.163	4	69;1091;3296;4031;5238;5581	85.02927|171.942174605442	0.833333	-0.0111575	0.00963292	-0.0317501	0.0559583	0.0154899	-0.0338597	-0.00188978	0.0171026	-0.0453005	-0.0315921	-0.039118	0.0341926	4.6628	3	0.535253	4.63106	3	0.499503	0.835121	0.0782504	0.942788	0.0255858	0.0317428
FT0070	FT0070	409.686	212.065	4-Hydroxycitrulline	1	212.064	212.066	409.209	411.854	6	70;1093;1872;2574;3297;4032	88.04042|980.245884284012	1	-0.017734	0.00997538	-0.0106075	0.023028	-0.0247751	-0.0166111	0.00155218	0.0243101	-0.0162058	-0.0298705	0.0112698	0.0160349	3.93124	3	0.0536246	3.90462	3	0.0506455	0.817953	0.0872716	0.93358	0.0298483	0.0266185
FT0071	FT0071	36.832	213.976		NI	213.976	213.976	35.0997	38.6309	6	71;1094;1873;2575;3298;4033	79.95755;91.01874;117.0342;132.0214;134.0193;135.0082;141.0338;148.0166;154.0422;155.0501;156.0579;167.0498;173.9977;179.0503;182.037;183.0452;184.0526;195.045;196.053;210.0324;211.0399;212.0477;223.04;224.0474;226.0267;239.035;240.043;251.0347;267.0297;268.0383;269.0416|35418.5040215738;747.717837282288;341.516405656152;3014.55248458043;2889.54270906978;1337.04086522472;651.493094937028;853.7407…	1	0.0322607	0.0257576	-0.00910707	0.0243484	-0.020824	-0.0162788	-0.0413999	-0.0183477	-0.0124698	-0.0319707	0.00270379	0.0156574	5.54924	3	0.937438	5.25796	3	0.870904	0.0768809	1.11418	0.276158	0.558842	0.291277
FT0072	FT0072	61.2598	215.005	(5-ethenyl-2-hydroxyphenyl)oxidanesulfonic acid	1	215.005	215.005	60.9753	61.998	4	72;1874;2576;4034;4945;5905	79.95726;87.0278;117.0376;135.0483;215.0049|66.2427309770521;337.558723553191;130.991947600287;435.338044694143;465.358855667104	1	0.0136182	0.0104664	0.00120216	0.000103267	0.00709666	0.0539972	-0.0170611	-0.00797419	0.00134732	0.00351311	-0.00718536	-0.053632	4.72684	3	0.577954	4.60592	3	0.480636	0.0615879	1.2105	0.247088	0.607149	0.120913
FT0073	FT0073	390.854	215.067	4,4`-Thiodianiline;(R)-3-Hydroxy-5-phenylpentanoic acid;2,5-	1	215.066	215.067	389.655	391.851	4	73;1095;1875;3299;5582;6232	141.0663;153.0668|88.153060848488;64.5731240389637	0.75	-0.000129069	0.0111342	-0.00537187	-0.00044428	0.00506924	-0.0448833	-0.00957398	0.0064386	-0.00637607	0.00593389	-0.00156067	0.0449751	4.06163	3	0.10427	3.97633	3	0.0734856	0.0243274	1.6139	0.151639	0.819188	0.0852913
FT0074	FT0074	366.325	219.046	4-[(2-Furanylmethyl)thio]-2-pentanone;N-Acetyl-S-(N-methylca	1	219.045	219.046	366.06	367.836	4	74;1097;2577;3301;5239;6233	219.1759|258.189603792972	1	-0.00452775	-0.00274409	0.00846711	0.000291289	-0.00845738	-3.9936e-05	0.00495202	0.0034419	0.0089944	-0.00737467	0.00447821	-0.000341186	4.07205	3	0.112214	4.10248	3	0.122145	0.378772	0.421622	0.657309	0.18223	-0.0304295
FT0075	FT0075	429.343	219.051	3-Hydroxy-3-carboxymethyl-adipic acid;NCGC00385399-01!3-hydr	1	219.051	219.051	429.343	429.343	1	2578;4718;4946;5240;5906;6234	219.1764|83.0860554370048	1	-0.0192906	-0.022386	0.0226964	0.000877443	0.0521648	-0.0291666	0.0307641	0.00790478	0.0218466	0.0223	-0.0521206	0.0295631	3.85303	3	0.0367428	4.07734	3	0.112214	0.122491	0.911894	0.353435	0.45169	-0.22431
FT0076	FT0076	62.6861	220.976	Chloratranol	0	220.976	220.977	61.9464	63.3226	3	1877;3302;4036;4719;4947;5583	55.01947;67.01809;79.95756;80.96503;83.01316;95.01333;96.95972;111.0083;123.008;141.0189;220.9756|342.914265045644;31.0122765936228;76.5931543153172;402.979624709516;107.57184044616;232.084731440407;450.937814292102;910.604106168188;80.2948428358377;1451.61897516603;200.222852845542	1	0.0056151	-0.0249726	-0.00791682	0.0056893	-0.0579697	-0.016894	0.0183418	-0.0207178	-0.00557405	-0.0392881	0.0461607	0.017901	4.80712	3	0.646475	4.98932	3	0.764647	0.159223	0.797993	0.416462	0.380425	-0.182198
FT0077	FT0077	34.8541	221.973		NI	221.973	221.974	33.3274	36.2558	6	76;1098;1878;2579;3303;4037	79.95748;142.0164;148.0164;167.0493;171.0454;181.9954;182.0365;183.0455;199.0399;200.0488;211.0398;227.0353;239.0349;240.0436;255.03;256.0378;267.0288;283.0253;284.0329|10348.4411332394;1120.7500686044;1184.46638601198;221.415341584353;313.318393262031;3013.21192476005;395.446343796088;1315.4752892956;963.586254436761;354.817898676994;2313.69122031972;4377.68065923029;1015.62268989792;259.5491235…	1	0.0327825	0.0531005	-0.01642	0.0553327	-0.021381	0.0588794	-0.0656335	-0.00253825	-0.0271985	-0.0559802	-0.0138745	-0.0593172	5.09636	3	0.817279	4.58998	3	0.464747	0.0215933	1.66568	0.146922	0.832914	0.506381
FT0078	FT0078	59.8557	221.974		NI	221.974	221.974	59.8557	59.8557	1	77;4948;5241;5584;5907;6235	79.9568;80.96506;119.0169;171.0451;181.9957;183.0451;199.0426;211.0402;227.0338;228.0432;255.0306;283.0218;284.0327|325.187396651783;40.1462482533191;36.7352011039401;34.1304166796817;93.6935347910989;38.7240075471539;30.8795268153233;57.4779061734034;162.147279404718;31.7811935350903;273.802991887739;93.7067316830195;435.318230294376	1	-0.0253056	0.150664	0.0198412	0.0491306	-0.135741	0.0275464	-0.117276	0.116326	0.00665555	-0.111518	0.0872865	-0.0260656	4.68182	3	0.543198	3.54453	3	0.00993049	0.0366205	1.43628	0.191304	0.718276	1.1373
FT0079	FT0079	335.676	222.131	1-Benzyl-1,2,3,4-tetrahydroisoquinoline	1	222.124	222.132	334.533	336.876	4	78;1099;1879;3304;5585;6236	59.01432|14548.5842954724	1	0.0231144	0.088852	0.0193836	0.0319885	-0.021881	-0.0233266	-0.0912735	0.0294453	0.0120447	-0.0405017	-0.00635109	0.0226623	4.49289	3	0.411122	3.716	3	0.0258193	0.000275501	3.55988	0.0181021	1.74227	0.776894
FT0080	FT0080	43.1092	223.025	Dehydrochorismic acid;Ethyl aconitate;Succinylacetoacetate	1	223.02	223.028	38.6544	44.2063	5	81;1882;2581;3305;4039;4949	74.99174;149.0101;222.9916;223.0284;284.0311|70.5918446111234;109.955243573495;75.4253742624826;829.957970757904;165.993555730688	1	-0.00560072	-0.0198652	0.0204286	0.00948293	0.023371	3.55452e-05	0.0204642	-0.00479284	0.0197046	-0.00243704	-0.0338108	-0.000243343	4.91931	3	0.720953	5.0849	3	0.806356	0.0762394	1.11782	0.276158	0.558842	-0.165589
FT0081	FT0081	60.6738	222.992		NI	222.991	222.992	59.8557	61.9464	3	82;3306;4041;4950;5242;5586	79.95703;80.96519;111.0108;141.0194;222.9917;223.0234|112.285603458842;440.475501009262;38.139266599643;42.9862523759766;672.961777657437;30.1724352581516	1	-0.0468914	-0.0509641	0.0864408	-0.00749441	0.122504	-0.0545627	0.0715954	0.0223006	0.0876978	0.0521696	-0.126624	0.0584102	4.34607	3	0.285998	4.85104	3	0.685204	0.200448	0.697997	0.467249	0.330451	-0.504974
FT0082	FT0082	406.913	223.02	Diphenylsulfoxide;Cysteinyl-Cysteine;Ethyl aconitate	1	223.019	223.02	405.79	408.304	6	79;1100;1880;2580;3307;4038	59.01459;141.0168|38747.7235655822;4603.23778896727	1	-0.0108962	-0.00242826	-0.00888008	-0.000546072	-0.001091	-0.0180853	0.00853852	0.00954064	-0.00981635	0.00304971	0.00513079	0.0173866	5.15226	3	0.838133	5.20543	3	0.854022	0.335599	0.474179	0.623521	0.205149	-0.0531709
FT0083	FT0083	459.58	223.046	NCGC00169472-02_C11H10N2O2_Pyrrolo[2,1-b]quinazolin-9(1H)-on	1	223.046	223.046	458.576	460.001	4	80;1881;2582;4040;4951;5908	72.99307;81.03511;85.02973;125.024;129.0192;147.0295;205.0351;223.0462|251.128259512731;68.2025834798878;182.032876196168;406.475891877113;793.327735680447;228.992013058742;256.352064089219;403.784311697861	1	-0.00140274	0.0304819	-0.00372551	0.019358	-0.0367389	-0.0338227	-0.0259173	0.0195402	-0.0079158	-0.0346848	0.0213757	0.0341206	5.22523	3	0.857994	4.9874	3	0.762661	0.039824	1.39985	0.199516	0.700021	0.237831
FT0084	FT0084	100.255	223.989		NI	223.989	223.989	99.79	100.72	2	83;4042;4952;5243;5587;5909	79.95734;137.0237;151.039|681.991418032403;863.554762440667;161.39540724177	1	-0.00687401	0.0270365	-0.00522236	0.0364721	-0.000720624	-0.0338246	-0.019689	0.0235156	-0.0139966	-0.029109	-0.0201784	0.0332052	4.87059	3	0.689176	4.67762	3	0.548163	0.105485	0.976807	0.327851	0.484323	0.192972
FT0085	FT0085	81.08	223.989		NI	223.989	223.989	80.6972	81.4627	2	1883;3309;4953;5588	69.03517;79.95723;83.01408;109.0289;121.0303;122.0365;123.0455;137.0246;149.0239;150.0324;151.0401;164.036;165.0191;184.014;192.0307;216.9816;230.9985|33.5739100523881;889.878607532971;186.510627916034;98.1568564446128;35.1929276833374;135.000458551487;136.491278913556;1209.8501853857;32.8852042440758;139.374661933959;296.583665965855;34.5018971829745;171.944685908412;31.9748292379757;57.16223901…	1	0.0923698	-0.0281344	-0.0108617	0.00617857	-0.0245819	-0.000848473							4.76943	2	0.61569	4.73779	2	0.59285	0.945885	0.0241618	0.981965	0.0079041	0.0316476
FT0086	FT0086	69.6161	225.007	Nitroxoline;Bis(2-furanylmethyl) disulfide;Furfuryl 2-methyl	1	225.007	225.008	67.9449	75.3963	6	84;1101;1884;2583;3310;4043	79.95728;80.96503;206.9968;225.0076|213.53019637151;3191.7693943868;434.707608539415;1187.09925785198	1	0.021068	-0.0214306	-0.0151209	0.0106607	-0.0116988	0.053619	0.00638966	-0.0348755	-0.0147953	-0.0162084	0.00444067	-0.0517579	5.01396	3	0.769613	5.13036	3	0.828203	0.4083	0.389021	0.675512	0.170367	-0.116397
FT0087	FT0087	141.563	225.007	Nitroxoline;Bis(2-furanylmethyl) disulfide;Furfuryl 2-methyl	1	225.007	225.008	139.647	156.451	6	85;1102;1885;2584;3311;4044	79.95761;80.96505;206.9969;225.007|203.369642308266;2553.59345281465;612.950942644535;453.540760425798	1	0.0206846	-0.0249645	-0.0336202	0.0173759	0.00383625	-0.0543377	0.00983068	-0.0371482	-0.0358369	-0.00858226	-0.0074302	0.0552556	5.07791	3	0.799404	5.23168	3	0.865938	0.3591	0.444785	0.647279	0.188908	-0.153762
FT0088	FT0088	372.324	225.086	Porphobilinogen;Serylvaline;Valyl-Serine	2	225.086	225.087	371.439	373.16	4	1103;1886;2586;3312;4720;6237	181.0972|90.6293837980229	0.4	0.00307733	0.00837282	-0.00573846	0.00614781	0.0119107	0.0183861	-0.00904973	0.00160654	-0.0078117	0.00338025	-0.0122292	-0.0182002	4.14073	3	0.151936	4.06881	3	0.106256	0.0599032	1.22255	0.24518	0.610515	0.0719196
FT0089	FT0089	338.458	227.103	Proline-hydroxyproline;Prolylhydroxyproline;Hydroxyprolyl-Pr	2	227.103	227.104	337.264	339.659	6	87;1104;1887;2587;3313;4045	127.0874;183.1141;227.1042|203.722218715329;1019.16338874273;436.831114674516	1	-0.00823609	-0.00775923	-0.0155487	0.0233974	0.0112103	-0.0526234	0.0115954	0.00386764	-0.0210858	-0.0107118	-0.020012	0.0539007	4.49779	3	0.415094	4.58893	3	0.462761	0.216637	0.664266	0.491879	0.308142	-0.0911367
FT0090	FT0090	60.5808	227.201	Myristic acid;2,6,10-Trimethylundecanoic acid;12-Methyltride	1	227.201	227.202	59.1237	61.998	5	88;1105;2588;3314;4046;5244	80.96567;194.9966;227.0186;227.2011|62.1135597446681;326.896951991836;98.9322919181063;786.717387984896	1	0.0138	-0.0160452	0.0078039	-0.0105406	0.0130778	-0.0196472	0.00595925	-0.0236464	0.0114856	0.0122236	-0.00884822	0.0196702	4.56322	3	0.460775	4.64929	3	0.521351	0.38137	0.418654	0.658729	0.181293	-0.0860734
FT0091	FT0091	109.779	228.16	N-Decanoylglycine;Icaridin	1	228.16	228.161	109.054	119.378	6	89;1106;1888;2589;3315;4047	167.1437;211.1342;228.161|234.901435844534;673.174207041616;285.893119942385	1	0.0266352	-0.0116935	-0.025079	-0.0329002	-0.0433506	0.0357574	-0.00515909	-0.0362499	-0.0165094	0.00877116	0.0644177	-0.0339597	4.59052	3	0.480636	4.61711	3	0.491559	0.882163	0.0544509	0.96325	0.0162608	-0.0265886
FT0092	FT0092	223.421	229.002	3-hydroxy-2-(hydroxymethyl)-2-[(sulfooxy)methyl]propanoic ac	1	229.002	229.003	219.63	230.691	4	90;1107;2590;3316;5245;6238	96.95988;229.0031|2472.28616433519;527.402698046153	1	-0.000386953	-0.00455604	-0.0262975	0.0405815	0.00618507	0.00228473	0.00419592	-0.0025101	-0.0349541	-0.0267055	-0.0244071	-0.00101495	5.12573	3	0.82721	5.17366	3	0.843098	0.645603	0.190035	0.848084	0.0715613	-0.0479294
FT0093	FT0093	376.425	229.083	Aspartyl-L-proline;Aspartyl-Proline;Prolyl-Aspartate	1	229.082	229.084	375.747	376.692	4	92;1108;2591;4048;5246;5910	141.0664;185.0555|315.785392714277;171.776485882856	1	0.00837795	-0.013464	-0.000691	0.00973339	0.0199645	0.0360317	0.00685553	-0.0164261	-0.00184913	0.000699688	-0.0250276	-0.0353255	4.10686	3	0.133069	4.1913	3	0.171797	0.252261	0.598149	0.541161	0.266673	-0.0844446
FT0094	FT0094	339.074	229.119	Hydroxyprolyl-Valine;Valyl-Hydroxyproline;Eremopetasinorol	1	229.119	229.119	338.489	339.659	2	1109;3317;4721;5247;5589;6239	130.0866|111.057638136415	1	-0.00442442	-0.00694905	-0.03184	0.0128423	0.0350228	0.00868661	0.00889369	-0.000473613	-0.0369423	0.0169505	-0.0280663	-0.0100841	3.93117	3	0.0526316	4.01325	3	0.0883813	0.443872	0.352742	0.712886	0.14698	-0.0820789
FT0095	FT0095	314.016	230.997	2,4-Dihydroxyacetophenone 5-sulfate;Vanillin 4-sulfate;2-[3-	1	230.996	230.998	313.364	315.78	5	94;1112;1890;2592;4049;5911	107.0505;151.0397|608.754177504424;837.846477119271	1	-0.0322308	0.00396496	-0.00954271	0.00995299	-0.0539934	-0.0173869	0.015227	0.035628	-0.012377	-0.0343332	0.0457479	0.0138111	4.20144	3	0.183714	4.26095	3	0.219464	0.740812	0.130292	0.895893	0.0477438	-0.0595054
FT0096	FT0096	42.7374	230.997	2,4-Dihydroxyacetophenone 5-sulfate;Vanillin 4-sulfate;2-[3-	1	230.996	230.997	42.5867	43.9025	4	93;1111;1889;3319;5590;6240	79.95752;80.96514;136.0164;151.0401;152.0109;215.9733;230.9972|464.197512583493;336.447584497208;1319.76740725163;664.378508655499;854.717571508823;6170.57920893887;2489.92198939431	1	0.0347722	0.027138	-0.0350637	0.0334986	-0.0184248	-0.035281	-0.0439308	-0.0210102	-0.041417	-0.03181	0.002871	0.0363295	4.77671	3	0.621648	4.4782	3	0.368421	0.146963	0.832792	0.397827	0.400305	0.298512
FT0097	FT0097	44.845	233.103	Mepirizole	1	233.102	233.104	41.9004	45.5378	4	1891;2593;3321;4050;4722;4954	59.9675;74.99081;80.96572;118.9622;123.0448;132.9788;134.9938;143.0524;149.0094;153.0548;159.0843;215.0586;217.0722;233.1043;233.1547|83.8779343900789;426.888201504102;64.3861793266495;483.881030539693;317.259288634666;68.9244038066533;605.110838371671;414.239025272758;3559.89931853128;328.235385185816;75.3866629992274;112.341893038399;5876.29386271461;2623.03294086594;367.842999726375	1	-0.0200518	-0.00795975	0.0456073	-0.000817729	0.00585392	-0.017056	0.0183569	0.0180113	0.0470116	-0.00767623	-0.0181076	0.0164917	4.83983	3	0.669315	4.94033	3	0.734856	0.521252	0.282952	0.770144	0.113428	-0.100504
FT0098	FT0098	389.778	233.079	3,4-Methyleneazelaic acid;2-Amino-3,4-dimethylimidazo[4,5-f]	1	233.079	233.081	389.655	390.523	3	95;1113;3322;5248;5591;6241	173.0555;233.1497|36.54527329698;61.6993898994622	1	-0.00105587	0.000859503	0.00721376	0.00844829	-0.000988715	-0.0173279	-0.000225057	0.00206052	0.00598706	-0.0101472	-0.00713786	0.0174236	4.21857	3	0.197617	4.21164	3	0.184707	0.78772	0.103628	0.921294	0.0356017	0.00692695
FT0099	FT0099	160.054	234.007		NI	234.007	234.008	158.861	172.885	3	96;1115;3323;5249;5592;6242	79.95743;80.96521|65.9912311944453;337.205719031609	1	0.0576567	0.013863	-0.0444311	0.022029	0.0877065	0.0367605	-0.0453016	-0.0531331	-0.050593	0.0390524	-0.0797313	-0.0340953	4.41933	3	0.357498	4.17148	3	0.16286	0.450226	0.346569	0.717779	0.144009	0.247846
FT0100	FT0100	117.103	234.007		NI	234.007	234.007	117.103	117.103	1	1114;4723;5250;5593;5912;6243	79.95726;80.96477;122.9756;136.0396;152.0358;215.9968;234.0039|113.665393668884;68.9306367487177;35.474039550067;141.225169801984;31.1399610968579;97.739947614474;33.4819566688907	1	0.0671343	5.89753e-05	-0.0652475	0.0182007	-0.00344926	-0.00829618	-0.0389097	-0.0720516	-0.0672378	-0.00622259	0.00578501	0.0117319	4.07322	3	0.113208	3.91206	3	0.0556107	0.659808	0.180582	0.852178	0.0694697	0.161157
FT0101	FT0101	469.43	236.024	S-Cysteinosuccinic acid	1	236.023	236.025	468.264	470.012	6	98;1116;1893;2594;3325;4053	71.01372;115.0033|225.354776727756;642.62275777955	1	-0.00758553	0.00290452	0.00616611	0.017721	-0.0105281	0.000959826	0.00174063	0.0101879	0.00298983	-0.0230717	-0.00421643	-0.00139441	4.1568	3	0.163853	4.15176	3	0.14995	0.928205	0.0323562	0.978746	0.0093301	0.00504263
FT0102	FT0102	417.174	236.078	N-(1-Deoxy-1-fructosyl)glycine;Fructoseglycine;8-[(Aminometh	1	236.077	236.078	416.256	417.82	5	99;1892;2595;3324;4052;4955	59.01431;72.04577;74.02489;98.02466;116.0351|173.746290335049;93.3663747029698;2936.8099623362;407.844506224549;2115.58984949682	1	-0.0120342	-0.0105241	-0.0110781	-0.000150478	-0.00070878	0.053868	0.016272	0.00589866	-0.0118414	0.00281753	0.00488377	-0.0541215	4.71875	3	0.569017	4.84008	3	0.672294	0.0548117	1.26113	0.235688	0.627663	-0.12133
FT0103	FT0103	62.1968	237.988		NI	237.987	237.989	60.5185	63.875	2	100;1117;5251;5594;5913;6244	79.95737;123.0446;137.0239;149.0249;151.0035;165.0191;166.0258;178.9984;179.0339|990.117460122396;81.0848488128123;646.104913473756;94.5452521088328;195.513608913841;179.693372130356;266.113432872287;677.268664853673;177.593905518641	1	0.0431526	0.0856206	-0.124205	0.0228085	-0.0286248	0.0367109	-0.0991601	0.000746864	-0.135623	0.00206698	0.0510752	-0.0364411	4.37521	3	0.306852	3.62658	3	0.0148957	0.10615	0.974079	0.328902	0.482933	0.74863
FT0104	FT0104	65.2657	238.99		NI	238.986	238.998	64.8458	67.4114	5	102;1119;1895;2596;4055;5914	79.95757;80.96543;159.0299;223.029;238.9864;239.0232|331.837354961045;870.597914322019;164.549439061233;283.286927800808;1158.23833470344;782.194830984481	1	0.0325078	-0.0120495	-0.0226252	0.0275981	-0.00424919	-0.0175569	-0.008475	-0.0412333	-0.0257357	-0.025407	-0.0114706	0.0194804	4.73019	3	0.57994	4.74379	3	0.599801	0.941125	0.0263527	0.980055	0.00874969	-0.013606
FT0105	FT0105	100.882	238.986		NI	238.986	238.986	99.8425	114.027	3	2597;3328;4054;4724;4956;5252	223.0269;238.9848|119.432892390574;191.304534276406	1	0.0336954	-0.0537384	-0.00804352	0.00705387	-0.0802792	-0.0282553	0.0269414	-0.0667753	-0.00166686	-0.0585941	0.0599026	0.029152	4.40987	3	0.346574	4.74035	3	0.593843	0.252578	0.597605	0.541161	0.266673	-0.33048
FT0106	FT0106	459.58	238.987		NI	238.986	238.988	458.576	460.74	6	101;1118;1894;2598;3329;4056	80.96508;113.0245;238.986|705.34136571356;1828.72206682305;127.53673147318	1	-0.0012857	0.0268494	-0.0160436	0.025712	0.0159713	0.0203338	-0.0226158	0.0169536	-0.0236369	-0.00713144	-0.024059	-0.0193252	4.86137	3	0.681231	4.65967	3	0.531281	0.0685539	1.16397	0.265875	0.575323	0.201695
FT0107	FT0107	338.346	239.077	N-Acetylserotonin;D-glycero-L-galacto-Octulose;Mephenytoin	2	239.076	239.077	337.264	338.489	6	104;1121;1897;2599;3332;4057	59.01411;71.01384;89.02476|1906.56708436461;771.950878326276;534.025891426333	1	-0.00927091	-0.0139132	0.00195397	0.00549353	0.0091261	0.018061	0.0175243	0.00168138	0.000893609	-0.000910181	-0.0121242	-0.0177317	4.24353	3	0.217478	4.37911	3	0.290963	0.00965531	2.01523	0.0949657	1.02243	-0.135577
FT0108	FT0108	433.16	239.074	S-[1-[2-(Acetyloxy)ethyl]butyl] ethanethioate;2',5'-Dihydrox	1	239.074	239.074	432.274	434.593	3	103;1120;3331;5253;5595;6245	85.02977;221.0666;239.0781|32.6038864861147;262.221122606375;114.327863176683	1	-0.00593034	0.00598359	0.00732218	0.00440487	-0.011052	0.0370386	-0.00185397	0.0100509	0.0065596	-0.0113319	0.0049319	-0.0366282	4.79816	3	0.641509	4.76373	3	0.618669	0.454343	0.342616	0.719377	0.143043	0.0344267
FT0109	FT0109	439.617	241.002	Imidazole acetol-phosphate	1	241.002	241.003	438.609	441.17	5	105;1122;1898;2600;4058;5915	71.01395;80.96502;241.003|117.93881159412;412.573247051736;438.454138695256	1	-0.00571456	-0.00842426	-0.0361811	0.0486395	0.0151447	0.0190917	0.0107316	0.000532814	-0.0472614	-0.0261026	-0.0339846	-0.0184539	4.44005	3	0.3714	4.5379	3	0.426018	0.477769	0.320782	0.74105	0.130152	-0.0978422
FT0110	FT0110	321.436	241.119	NCGC00386092-01_C11H18N2O4_;2,6-Di-tert-butylbenzoquinone;3-	1	241.118	241.119	319.988	323.033	6	107;1123;1899;2602;3335;4060	141.1039;197.129;241.1182|174.330812785644;1068.28129879983;271.89468652482	0.923077	0.0045654	0.0153008	-0.00222064	0.0134403	0.0162377	-0.0355832	-0.0160025	0.00440968	-0.00585409	-0.00123854	-0.0217681	0.0354652	4.7965	3	0.63853	4.66433	3	0.53426	0.0213813	1.66997	0.146531	0.834069	0.132166
FT0111	FT0111	121.672	241.083	REF_Thymidine ;Telbivudine;1-(5-Acetyl-2-hydroxyphenyl)-3-me	2	241.083	241.083	119.827	123.002	4	106;2601;3333;4059;4957;5254	59.01429;241.0832|41.81990261187;73.1969221067402	1	-0.00465138	-0.00080959	-0.0217538	-0.00577047	0.0111903	-0.0369712	0.00362929	0.00337963	-0.0225141	0.018114	0.00197339	0.0364106	5.67137	3	0.951341	5.70027	3	0.950348	0.659593	0.180724	0.852178	0.0694697	-0.0289005
FT0112	FT0112	82.478	241.067	Clofibrate;Ethyl trans-p-methoxycinnamate;Phenylmethylglycid	1	241.061	241.073	80.7315	84.2246	2	3334;4061;4725;4958;5255;5596	59.01377;198.067;241.0008;241.0733|124.273776991116;664.450204089975;36.592540690998;620.745751358227	1	0.0131968	-0.0883685	0.0524542	0.0531729	-0.101491	0.0118123	0.0683942	-0.0624105	0.0549672	-0.131597	0.026468	-0.00995601	4.0127	3	0.082423	4.64816	3	0.520357	0.0984809	1.00665	0.316838	0.499163	-0.635461
FT0113	FT0113	206.618	242.07	4-(Methylnitrosamino)-1-(3-pyridyl)-1-butanone	1	242.07	242.07	205.139	207.424	5	1124;1900;2603;3336;4062;4726	59.01414;79.95792;96.95988;168.0333|1445.47588298332;224.445702841992;1928.43750762164;3342.19046718184	1	0.00672887	-0.0362304	0.00220315	0.00865622	-0.0384527	0.0354448	0.0274748	-0.0279963	0.00456698	-0.0348195	0.0233614	-0.0352379	4.38906	3	0.32572	4.65408	3	0.527309	0.0550016	1.25962	0.235688	0.627663	-0.265026
FT0114	FT0114	119.827	242.086		NI	242.086	242.086	119.827	119.827	1	108;4959;5256;5597;5916;6246		0	0.00395234	-0.000888802	0.0162313	0.00244811	0.054173	-0.0193916	-0.00149943	-0.00389635	0.0150816	0.0239456	-0.0536757	0.0186673	4.7183	3	0.568024	4.71044	3	0.571996	0.936273	0.0285975	0.979942	0.00879943	0.00785743
FT0115	FT0115	99.0491	242.176	N-Undecanoylglycine	1	242.176	242.176	98.1548	105.093	3	110;1125;3337;5257;5598;6247	181.1596;198.1834;198.1902;224.1648;225.1494;242.1752|1081.97696128353;39.108228743828;36.7385701855767;297.137255367889;2342.83815944135;1715.18049238299	1	0.0963642	-0.00419111	-0.0493563	-0.0561996	0.087508	0.00764465	-0.0517607	-0.105737	-0.0380666	0.106874	-0.0294968	0.00288514	5.05286	3	0.789474	4.84259	3	0.67428	0.679335	0.167916	0.862123	0.0644305	0.210268
FT0116	FT0116	192.273	242.997	(2E)-3-[3-(sulfooxy)phenyl]prop-2-enoic acid;(2E)-3-[4-(sulf	1	242.997	242.997	191.901	192.645	2	111;4063;4960;5258;5599;5917	119.0501;163.0399|5394.21875593969;1372.8297735414	1	-0.0436966	0.0281994	-0.0110035	0.0340911	-0.00746333	0.0214509	0.000831279	0.0622107	-0.0219934	-0.0259049	-0.00732415	-0.0218954	4.96363	3	0.747766	4.86612	3	0.698113	0.699686	0.155097	0.872356	0.0593061	0.09751
FT0117	FT0117	159.495	242.997	(2E)-3-[3-(sulfooxy)phenyl]prop-2-enoic acid;(2E)-3-[4-(sulf	1	242.997	242.997	158.624	161.415	4	1126;1901;2604;3338	119.0499;163.0401|7930.30901047752;2563.10393810638	1	0.112172	-0.0278953	-0.0407613	-0.0113648	-0.0515643	-0.037338							4.9349	2	0.730884	4.85716	2	0.68719	0.892	0.0496352	0.965026	0.015461	0.0777451
FT0118	FT0118	479.006	243.062	Monobutylphthalate;5'-(3'-Methoxy-4'-hydroxyphenyl)-gamma-va	1	243.062	243.063	478.826	480.597	5	1128;1902;2605;3340;4064;4727	113.0351|794.248917006305	1	-0.00106441	0.0139448	0.00448493	0.0190925	0.00556428	0.0192962	-0.0116369	0.00984641	0.000247662	-0.0140756	-0.018274	-0.0190607	4.95314	3	0.743793	4.84406	3	0.677259	0.0585989	1.23211	0.242836	0.614687	0.109082
FT0119	FT0119	434.61	243.062	REF_Uridine;Uridine (Not validated);URIDINE	2	243.062	243.062	434.403	437.239	5	1129;1904;2607;3341;4066;4728	71.01419;82.02998;109.0401;115.0034;127.0509;128.0353;155.082;199.0728;243.0624|195.442028276153;122.244921845581;690.497552295518;314.9163537928;1917.13206601545;570.654628576072;279.033078473491;244.479699319908;355.015659384057	1	-0.00358351	0.00424437	-0.00434302	0.0241541	0.00134256	-0.0165228	-0.00168959	0.00652421	-0.00943806	-0.0194196	-0.0155379	0.0165682	4.75569	3	0.600794	4.73375	3	0.587885	0.673693	0.171538	0.862019	0.064483	0.0219305
FT0120	FT0120	236.34	243.063	REF_Uridine;Uridine (Not validated);URIDINE	4	243.062	243.063	234.671	237.339	6	112;1127;1903;2606;3339;4065	66.03504;82.02962;110.0247;111.0199;119.0499;122.0249;140.0355;152.0352;163.0382;200.0553|460.445541163949;1640.27305248985;2674.57204536394;187.89553479218;632.399236434704;466.201100090491;263.98887979532;654.626638050728;198.676909816398;332.39970577835	1	-0.00604031	-0.000454253	-0.00881184	0.0315161	0.0109276	0.0196053	0.00386176	0.00629884	-0.0157023	-0.0196602	-0.0272909	-0.0192826	5.87812	3	0.967229	5.9025	3	0.970209	0.730803	0.136199	0.889632	0.0507898	-0.0243721
FT0121	FT0121	79.2755	246.006	Phosphocreatine;2-Hydroxyacetaminophen sulfate	1	246.006	246.007	78.7113	86.4898	4	114;1130;1905;3342;5600;6248	79.95727;80.96529;96.96012;143.9521;246.0078|203.494118827697;286.328088893498;85.9326996374023;74.7414709548138;130.716730574437	1	0.0549095	0.00915292	-0.0373755	-0.00914697	0.0796597	-0.0564818	-0.0395131	-0.0533815	-0.0372118	0.0607932	-0.0540236	0.0579311	4.26347	3	0.228401	4.05747	3	0.101291	0.497669	0.303059	0.757053	0.120874	0.205991
FT0122	FT0122	459.58	246.062	2,3-Dideoxycytidine;Aciclovir;Zalcitabine	1	246.061	246.062	458.576	460.74	6	115;1131;1906;2608;3343;4067	98.02454;102.0557;128.0351;146.0451|873.476200297709;402.964287753755;895.07741102788;472.130671861413	1	-0.00717335	-0.00791966	0.000703399	0.0196143	0.00311127	-0.0531468	0.0109994	0.00324132	-0.00294193	-0.0165459	-0.0160212	0.0532311	4.42395	3	0.360477	4.50635	3	0.396226	0.111475	0.952821	0.338119	0.47093	-0.0823973
FT0123	FT0123	121.165	247.003	2-oxo-3-(3,4,5-trihydroxyphenyl)propanoic acid;2-oxo-3-(2,3,	1	247.003	247.003	107.694	122.065	3	117;3344;4069;4961;5259;5601	152.0214;167.0463|193.836560930923;550.54275697437	1	-0.029577	-0.0295412	0.0035861	0.0852542	0.0456706	-0.0233304	0.0427085	0.0153246	-0.0135069	-0.053236	-0.0970912	0.0248266	3.94488	3	0.0595829	4.26136	3	0.220457	0.16478	0.783096	0.4233	0.373352	-0.316482
FT0124	FT0124	483.388	247.057	L-beta-aspartyl-L-aspartic acid;Aspartyl-Aspartate;S-2,5-Dim	1	247.057	247.057	482.863	484.542	5	118;1132;1907;3346;4070;5602	88.04072;113.0356;132.03|79.9105326019202;721.828369690923;231.022071566301	1	-0.00199055	0.0203472	0.0134002	0.0144977	-0.0153647	-0.0434754	-0.0167737	0.0148161	0.0107613	-0.0236743	0.000225575	0.0429003	4.10504	3	0.131082	3.94317	3	0.0645482	0.0429904	1.36663	0.208131	0.681663	0.161866
FT0125	FT0125	307.526	246.992	Vanillic acid 4-sulfate;2-[4-hydroxy-3-(sulfooxy)phenyl]acet	1	246.992	246.992	307.246	307.806	2	116;4068;4962;5260;5603;5918	123.0451;152.0101;167.0351|588.916863610323;233.443271887067;91.3912364718385	1	-0.0416301	-0.0135341	-0.0205386	0.0161767	-0.0504121	-0.016565	0.0360194	0.0348313	-0.024859	-0.0358296	0.0419396	0.0149283	4.19913	3	0.181728	4.42797	3	0.327706	0.288559	0.539765	0.578843	0.237439	-0.228832
FT0126	FT0126	377.974	247.094	Glu-Thr;Glutamylthreonine;Threoninyl-Glutamate	2	247.093	247.099	377.07	379.844	4	1908;2609;3345;4071;4729;4963	74.02444;87.05618;173.0573|120.955788831974;473.761851874257;383.356524777854	1	0.0126297	-0.0138137	-0.00623866	0.0157176	0.00244832	-0.026975	0.00463572	-0.0211674	-0.00784614	-0.013707	-0.012745	0.0269043	4.03292	3	0.0923535	4.10961	3	0.12711	0.383682	0.416028	0.660129	0.180371	-0.0766885
FT0127	FT0127	46.0438	249.007	3,4-Dihydroxyphenylglycol O-sulfate;Hydroxymethoxyphenylcarb	1	249.007	249.008	44.4654	60.6738	6	119;1133;1909;2610;3348;4072	79.95709;80.96511;108.0216;122.0371;123.0449;125.0239;139.0035;149.024;151.0397;167.0349;169.05;249.0073|502.84031250134;8155.2190376932;3373.54314157095;1015.83655987409;6177.15889387835;1806.16059711666;539.926909690529;969.170283309559;6282.27551294787;5239.67145275801;1101.64726254233;15280.0881585008	1	0.00808276	-0.018409	0.00140282	0.0113787	-0.0271673	-0.0173928	0.0111792	-0.0189295	0.00194643	-0.0289554	0.0130934	0.0172091	5.37156	3	0.901688	5.49266	3	0.920556	0.181326	0.741541	0.442668	0.353922	-0.121104
FT0128	FT0128	61.9722	251.003	Chlorohydrin;(4-ethenyl-2-methoxyphenyl)oxidanesulfonic acid	1	251.003	251.006	61.9184	62.6861	4	1134;1911;3349;4074;4730;5604	79.95745;80.96541;145.0301;151.0392;158.0383;159.0452;171.0449;187.0389;251.0024|586.017282211564;102.638653173576;100.197389564286;200.709252144523;75.6674162022705;419.706134652783;2151.66821725396;400.653000842874;1075.85922953692	1	0.00358398	-0.00951903	-0.0222794	0.0490067	-0.0469892	-0.0335965	0.00598087	-0.00925174	-0.0298509	-0.0669533	0.0132137	0.0335805	4.54909	3	0.451837	4.62078	3	0.494538	0.599757	0.222024	0.824343	0.0838922	-0.0716923
FT0129	FT0129	268.368	251.078	Nebularine;1-(3-(Trifluoromethyl)phenyl)piperazine;(1xi,3xi)	1	251.078	251.079	268.038	271.033	6	120;1135;1910;2611;3350;4075	108.0201;135.0311;161.0464;251.0801|548.07136393249;6884.99266191839;782.895193211046;719.645931116965	1	0.00301992	0.00508487	0.014832	-0.00491875	-0.0301459	0.000294727	-0.00635803	0.000319115	0.0174596	-0.0167228	0.0241689	-0.00050705	4.81296	3	0.653426	4.75671	3	0.61569	0.386487	0.412865	0.661554	0.179435	0.056251
FT0130	FT0130	38.1627	253.051	Daidzein;7,8-Dihydroxyflavone;3,7-dihydroxy-2-phenyl-4H-chro	4	253.05	253.051	35.93	38.8875	6	124;1136;1914;2614;3353;4079	91.0186;132.0213;133.0291;135.0084;173.0601;180.0577;195.0441;196.0522;197.062;208.0523;209.0605;223.0397;224.0474;225.0557;252.0415;253.0507|327.412530392958;896.973023521255;764.862591746228;389.628173165281;294.025861653007;554.637765077536;1063.108485391;747.793858746563;453.986174221814;2108.3410442476;1080.8653350745;2018.89302611126;2106.29621470709;708.903811383367;489.146108201658;31123.…	1	0.0181638	0.0129037	0.00414121	-0.00389344	-0.00517161	-0.0177569	-0.0218753	-0.0112426	0.005758	-0.000849193	0.00473928	0.01797	6.12305	3	0.981132	5.96837	3	0.975174	0.0695626	1.15762	0.267099	0.573327	0.154678
FT0131	FT0131	334.564	253.077	Pesticide5_Thiofanox_C9H18N2O2S_Benelux;Pesticide5_Thiofanox	1	253.074	253.082	332.932	336.876	6	122;1137;1912;2612;3351;4077	55.01961;58.83985;59.01467;69.03475;71.01374;73.02973;79.01879;83.01407;85.02924;87.00844;91.01894;95.01386;97.02914;99.00866;101.0243;113.0239;123.0083;125.0246;132.0209;133.0292;135.0085;140.0112;141.0192;155.0349;159.0297;161.0455;167.0494;169.0652;175.0619;180.0573;182.0367;191.055;193.0715;195.0447;196.053;197.0611;208.0529;209.061;223.0398;224.0477;225.0556;235.0279;252.0426;253.0504|448.44…	1	-0.000389624	-0.000145276	-0.00288931	0.00527822	0.00551296	0.0544635	0.000364035	0.00031286	-0.00419859	-0.000840976	-0.00730738	-0.0540305	5.44753	3	0.920556	5.45119	3	0.907646	0.810696	0.091142	0.931965	0.0306004	-0.00366464
FT0132	FT0132	385.765	253.093	Galactosylglycerol;(2R)-1-O-beta-D-Galactopyranosylglycerol;	1	253.093	253.093	384.973	387.855	6	123;1138;1913;2613;3352;4078	59.01405;71.01361;89.02521|571.789227934968;102.03644135952;73.6042422605522	1	-0.00705109	-0.00229046	0.00755086	0.00956924	0.0121569	-0.0176584	0.00605086	0.00649369	0.0054511	-0.00350559	-0.0188448	0.0179869	4.91805	3	0.718967	4.95329	3	0.740814	0.450483	0.346322	0.717779	0.144009	-0.0352417
FT0133	FT0133	53.9046	255.233	Isopalmitic acid;Palmitic acid;Trimethyltridecanoic acid	1	255.233	255.234	48.6497	59.3498	4	126;1915;2615;4081;4964;5919	59.01416;71.0143;79.95754;80.96522;87.00848;115.0039;175.0245;237.2225;254.4534;254.9807;255.0329;255.2336|161.351076087192;149.6854100048;1216.94739386;545.512607806218;452.692970919131;882.083765735133;2399.94810004518;362.933910663267;253.462766159745;205.892684889055;1628.7087721738;66852.1190183577	1	-0.0135098	0.014637	0.0196524	-0.0684762	-0.0249463	-0.0198543	-0.00473968	0.0220355	0.0321176	0.0455269	0.0635084	0.0187435	6.41765	3	0.989076	6.33063	3	0.989076	0.601215	0.22097	0.824343	0.0838922	0.0870199
FT0134	FT0134	396.041	256.094	5-Methylcytidine;Pyro-L-glutaminyl-L-glutamine;3'-O-Methylcy	1	256.093	256.094	394.945	397.163	6	127;1139;1916;2616;3354;4082	82.0299;84.04594;109.041;127.051;128.0346;145.062;153.0661;176.083;194.0935;212.1046;238.0836;256.0943|940.668621640711;230.883719797177;1391.10891880216;3281.62079694596;344.028333890213;151.579381940924;232.256907533542;274.985678256938;4458.24062983339;992.054449732517;2230.69864251968;1527.24094133207	1	-0.00322735	0.000439699	-0.00420111	0.0180272	0.00748339	0.000857274	0.00146423	0.00381064	-0.00816464	-0.0107214	-0.0169192	-0.000741236	4.81583	3	0.655412	4.82332	3	0.66137	0.852107	0.0695057	0.948146	0.0231248	-0.00748984
FT0135	FT0135	432.81	257.078	3'-O-Methyluridine;Ribothymidine;Imidazoleacetic acid ribosi	2	257.077	257.078	431.97	434.593	5	129;1140;1917;2617;3355;6249	82.02964;84.04581;102.056;109.0407;109.0766;113.0718;127.0512;128.0351;141.0666;146.046;151.0876;153.0663;169.0983;195.078;213.0882;239.0672;257.0779|1718.3596338495;756.320667780788;214.452183792873;950.845919262967;260.390107451218;693.226039770424;1795.5177067204;11292.2866992294;179.639836790221;244.670680592684;180.737097958587;187.9053757538;2899.28703105738;1012.04922444003;1724.7035976854…	1	-0.0125777	-0.00421766	0.00203291	0.0181429	-0.0097921	0.0377016	0.0108902	0.0110481	-0.0014054	-0.0221561	-0.00371754	-0.0370878	5.10908	3	0.822244	5.17604	3	0.845084	0.331793	0.479132	0.621464	0.206584	-0.0669635
FT0136	FT0136	451.865	256.997	Pesticide3_Metobromuron_C9H11BrN2O2_Urea, N'-(4-bromophenyl)	1	256.997	256.997	451.865	451.865	1	4083;4731;4965;5261;5605;5920	80.96441;256.9975|34.0863543766318;35.0882815674026	1	-0.0083048	-0.004795	-0.0333286	0.0571372	-0.0177904	0.0572855	0.00892631	0.00561848	-0.045024	-0.0530398	-0.0121499	-0.0548834	4.03386	3	0.0943396	4.10727	3	0.123138	0.615313	0.210904	0.827741	0.0821054	-0.0734123
FT0137	FT0137	240.423	257.078	5-Methyluridine;Ribothymidine;Imidazoleacetic acid riboside	2	257.077	257.078	238.578	241.385	3	131;1142;1918;5606;5921;6250	124.0281;152.022;167.0465|71.2515802409229;767.995465188376;183.87615291571	1	0.0399012	0.0743804	0.00790139	0.0356231	0.0294533	-0.0420123	-0.0882573	0.00314614	-0.000521631	-0.0139887	-0.0512768	0.0425913	4.41011	3	0.34856	3.70828	3	0.0228401	0.00314718	2.50208	0.0556003	1.25492	0.70183
FT0138	FT0138	109.392	257.077	2'-O-Methyluridine;1-Methylpseudouridine;3'-O-Methyluridine	4	257.077	257.077	106.419	110.167	3	130;1141;2618;5262;5922;6251	124.04;214.072|103.914389444304;151.908635228955	1	0.0150943	0.00583645	-0.00957614	0.00178932	0.0331807	-0.0187873	-0.0137484	-0.0126069	-0.0108436	0.019389	-0.0274328	0.0184614	4.42784	3	0.363456	4.3452	3	0.268123	0.367413	0.434845	0.651869	0.18584	0.082639
FT0139	FT0139	53.5295	257.238	Decanoylcholine	1	257.238	257.239	48.6497	59.3498	5	132;1143;1919;2619;4084;5923	257.0306;257.2395|211.891578213033;1743.52540255389	1	-0.00571906	-0.00223884	0.016649	-0.0130471	0.00464966	-0.0186514	0.00525418	0.00504743	0.019438	0.010252	-0.000195501	0.0182112	4.68886	3	0.549156	4.71603	3	0.574975	0.642585	0.19207	0.847727	0.0717438	-0.0271722
FT0140	FT0140	400.197	258.109	Glutaminylhydroxyproline;Hydroxyprolyl-Glutamine;Hydroxyprol	1	258.108	258.109	399.285	401.677	6	133;1144;1920;2620;3356;4085	127.051;137.0714;145.0613;258.1079|379.236053442457;113.343392705298;595.50107616097;190.471202604178	1	-0.00333592	-0.00189391	0.00539625	0.0189739	0.0175894	-0.0169596	0.00352059	0.00296696	0.00153648	-0.00867877	-0.0294904	0.0177802	4.30014	3	0.253227	4.32299	3	0.2572	0.645492	0.190109	0.848084	0.0715613	-0.0228428
FT0141	FT0141	148.109	258.992	Caffeic acid 3-sulfate;Caffeic acid 4-sulfate;2-oxo-3-[4-(su	1	258.992	258.992	147.749	148.469	2	134;4086;4966;5263;5607;5924	134.0372;135.045;179.035|766.619539242166;5781.1217467665;2444.84188075131	1	-0.0416518	-0.0362102	-0.0190615	0.0318778	-0.0240884	-0.0166002	0.0557821	0.0219524	-0.0257804	-0.0377351	0.00695497	0.0148832	4.50275	3	0.418073	4.91173	3	0.724926	0.0560584	1.25136	0.236857	0.625513	-0.408987
FT0142	FT0142	118.916	258.992	Caffeic acid 3-sulfate;Caffeic acid 4-sulfate;2-oxo-3-[4-(su	1	258.992	258.992	118.487	119.88	3	1145;1921;2621;5925	134.0368;135.0449;179.0349|576.16070697469;4449.59826902245;2308.1660572388	1	0.0768244	-0.0610466	-0.0565965	-0.0109125	0.0405812	-0.0244982							4.58669	2	0.478649	4.88105	2	0.705065	0.536445	0.270475	0.78269	0.10641	-0.294361
FT0143	FT0143	331.785	259.076	Diplosporin;Dhelwangin;Vanillin 1,2-butylene glycol acetal	1	259.075	259.076	330.576	334.097	6	135;1146;1922;2622;3357;4087	167.0825;259.0768|1108.45940046797;486.779677215051	1	0.00619996	0.00985454	-0.000983162	0.00622205	0.016449	0.000589568	-0.0121839	-0.000577137	-0.00284782	0.00447194	-0.0179324	-0.000261538	4.77565	3	0.618669	4.68159	3	0.549156	0.0404985	1.39256	0.200896	0.697028	0.0940634
FT0144	FT0144	417.519	259.091	2-(2-phenylcyclobutyl)phenol;3-(2-phenylcyclobutyl)phenol;4-	1	259.089	259.092	417.174	417.82	4	136;1147;1923;3358;5608;6252	74.02481;118.0505;259.0131;259.0894|2014.06065035453;2892.5135752198;188.771406340845;200.769181639441	1	0.00659563	0.0391898	0.00891504	0.0566392	-0.0142831	-0.0145151	-0.0383777	0.0175937	-0.00203171	-0.0592895	-0.0275528	0.0150061	4.62962	3	0.505462	4.29629	3	0.239325	0.031153	1.5065	0.171427	0.765922	0.333331
FT0145	FT0145	455.996	260.072	Flumequine;Flumequine;(2S)-2-amino-3-(4-hydroxy-3-methoxyphe	1	260.072	260.073	454.549	456.778	6	137;1148;1924;2623;3359;4088	102.0565;112.0406;128.0352;146.0452;260.076|244.146311193023;82.7202261033364;553.906660630506;294.181245556486;119.469257163723	1	-0.00710097	-0.0111018	-0.00343768	0.0196969	-0.000269665	-0.0532315	0.0137481	0.00113386	-0.00701547	-0.0177306	-0.0120213	0.053124	4.52318	3	0.431976	4.63208	3	0.50149	0.0466437	1.33121	0.214476	0.668622	-0.108901
FT0146	FT0146	313.368	261.007	Homovanillic acid sulfate;2-Hydroxy-4-methoxyacetophenone 5-	1	261.007	261.008	312.668	315.78	6	138;1152;1925;2624;3360;4091	95.05001;137.0609;261.0067|681.340351386629;4021.45644419419;610.88030404575	1	-0.0349805	0.00686558	-0.00449896	0.000984862	-0.0662812	-0.0183323	0.0142789	0.0402039	-0.00538046	-0.0340649	0.0610948	0.0138027	4.31334	3	0.261172	4.35492	3	0.278054	0.836114	0.0777347	0.942852	0.0255566	-0.04158
FT0147	FT0147	479.182	261.073	Asp-Glu;L-beta-aspartyl-L-glutamic acid;Aspartyl-Glutamate	4	261.072	261.073	478.826	480.597	6	139;1151;1926;2625;3362;4092	96.00901;102.0562;113.0356;128.035;146.0458;243.0608|490.653719219845;798.772821238985;4169.49768634977;2399.06976991221;1131.4533720052;315.860857468114	1	0.00162974	0.0110066	0.00433405	0.0167747	-0.00162324	-0.0347192	-0.0106582	0.00526529	0.00110148	-0.016565	-0.01095	0.0347626	4.65938	3	0.531281	4.56575	3	0.446872	0.0382566	1.41729	0.196553	0.70652	0.0936298
FT0148	FT0148	432.81	261.073	L-beta-aspartyl-L-glutamic acid;Aspartyl-Glutamate;Glutamyla	1	261.073	261.073	432.81	432.81	1	1928;4732;4967;5609;5926;6253	115.0524|79.4592420127486	1	-0.00515881	-0.000833922	-0.0101486	0.0161298	0.00733915	0.0366788	0.00375105	0.00479569	-0.014138	-0.00736539	-0.0134302	-0.0370527	4.42999	3	0.364449	4.45539	3	0.354518	0.597907	0.223367	0.823655	0.0842545	-0.0253951
FT0149	FT0149	367.278	261.109	Nopalinic acid;Imiquimod	1	261.109	261.109	366.06	369.161	6	140;1150;1927;2626;3361;4090	74.02476;87.0562;113.0716;118.0511;129.0668;173.0566;217.0837|1726.94469566088;3996.53815802203;575.585878478405;248.861491259273;761.676329846348;3707.39567338103;355.352970732127	1	-0.00319876	0.000385035	-0.0126996	0.0247731	0.00797101	-0.0532735	0.00152157	0.00354229	-0.0183319	-0.0142581	-0.0191158	0.0533628	4.649	3	0.52433	4.6603	3	0.532274	0.851755	0.0696854	0.948146	0.0231248	-0.0112999
FT0150	FT0150	429.066	262.057	Ascorbalamic acid;Deoxycytidine;2'-Deoxycytidine	1	262.057	262.057	426.728	430.611	5	141;1153;1929;2627;4093;5927	55.01873;57.035;69.03431;70.02996;71.01412;78.03466;79.01848;85.02943;87.045;96.04554;97.02953;98.02491;99.00846;111.0459;112.0405;114.0188;115.039;128.0351;129.0186;138.0556;140.0351;141.0193;142.0147;158.0458;159.0297;172.0247;202.0349;262.0571|177.649463686973;668.290716418917;333.637107807571;413.643604544326;180.189212580665;348.212961124505;108.880351742777;3511.99431515236;370.712780520734…	1	-0.00662402	0.00598843	0.000185693	-0.0308584	-0.00928287	0.0166309	-0.00122899	0.00978381	0.00527905	0.0240491	0.0298331	-0.0174749	5.51779	3	0.935452	5.48853	3	0.917577	0.680868	0.166937	0.862123	0.0644305	0.0292596
FT0151	FT0151	67.1801	263.023	3-Methoxy-4-hydroxyphenylethyleneglycol sulfate;L-2-Aminoeth	1	263.023	263.025	64.8458	70.0681	4	142;1154;2628;4094;5264;5928	121.0291;150.0323;165.0555;183.0647;263.0221|1333.68883310726;2557.46562681124;795.912455160344;140.476284813913;415.496590917664	1	-0.00359907	-0.0190261	-0.00686568	-0.00121176	-0.0615528	0.000908928	0.0185565	-0.00774705	-0.00406199	-0.0339366	0.0547964	-7.56534e-05	4.51047	3	0.426018	4.67072	3	0.542205	0.163117	0.7875	0.421177	0.375535	-0.160253
FT0152	FT0152	440.674	264.072	Asparaginyl-Proline;Prolyl-Asparagine	1	264.072	264.073	438.609	442.478	4	143;1155;1930;2629;5929;6254	59.01452;100.0404;124.041;125.024;129.0196;144.0303;186.0407;246.0618;264.0723|433.18053547598;104.126460023735;112.508637431361;161.273320703009;183.749924640772;3351.99098107117;230.219060357254;369.305040750312;1332.87961271006	1	-0.016603	0.0279624	0.0109274	-0.0747454	-0.048777	0.0529088	-0.0145244	0.032572	0.0239377	0.0415897	0.0920841	-0.0544108	5.06209	3	0.792453	4.88063	3	0.704071	0.380068	0.420139	0.657608	0.182033	0.181463
FT0153	FT0153	66.3919	265.013	3,3'-Dithiobis[4,5-dihydro-2-methylfuran];Urolithin C;Gentis	1	265.011	265.015	65.2657	67.518	2	144;3363;4968;5265;5610;6255	79.95725;80.96527;96.96028;100.9326;116.927;164.897;265.0048;265.0396;265.1489|31.615511865644;174.851891801885;130.280579602032;52.1541754446972;67.9685153838861;40.8080189696065;78.1131665104681;42.485469331973;222.52167620677	1	0.0173533	-0.0108595	-0.0181543	-0.00196352	-0.00222942	-0.00096824	-0.000544066	-0.0251846	-0.016887	0.00301614	0.00694285	0.000553185	4.24904	3	0.222443	4.29396	3	0.238332	0.67561	0.170304	0.862123	0.0644305	-0.0449132
FT0154	FT0154	37.2339	265.148	zinniol;Dodecyl sulfate;STROBILACTONE A	4	265.147	265.148	35.93	37.3292	3	145;1156;1931;5611;5930;6256	79.95703;96.95992;265.1477|170.435038803722;2663.00614659607;5046.83662352581	1	0.0422348	0.0217057	0.000514906	0.013004	0.130703	-0.0187257	-0.0432676	-0.0308427	-0.00465173	0.0616018	-0.123209	0.0229385	5.31631	3	0.889772	5.03325	3	0.780536	0.323192	0.490539	0.615225	0.210966	0.283061
FT0155	FT0155	74.6408	266.032	MMV688557	1	266.032	266.033	70.7679	78.5137	2	146;1157;5266;5612;5931;6257	79.95721;266.0359|49.0541711556816;224.152026447109	1	0.0362646	0.0411271	-0.0491994	0.0476844	-0.00183757	-0.0154828	-0.0569176	-0.0146373	-0.0600919	-0.03007	-0.015545	0.0158894	3.97846	3	0.0734856	3.57162	3	0.0119166	0.10457	0.980592	0.326013	0.486765	0.406839
FT0156	FT0156	323.45	266.089	8-Oxo-2-deoxyadenosine;Vidarabine;Neuraminic acid	2	266.088	266.09	322.636	323.754	5	147;1158;1932;2630;4095;5932	133.0151;150.0418;266.0892|823.482888336814;1149.06224956193;230.699118125631	1	-0.00915246	0.0110722	-0.00479907	0.0122325	-0.00436497	0.000758173	-0.00434316	0.016058	-0.00833651	-0.0104952	-0.00147032	-0.00139602	4.03988	3	0.0993049	3.97941	3	0.0754717	0.370117	0.431661	0.652602	0.185352	0.0604651
FT0157	FT0157	306.735	267.074	REF_Inosine;Inosine;INOSINE	4	267.073	267.074	305.883	309.399	6	149;1160;1934;2632;3364;4097	92.02556;108.0199;135.0309;267.0735|1014.97190369641;1339.9577145462;17997.9604764789;2167.59778516106	1	-0.0216038	0.00912129	-0.00572322	0.00653258	-0.0242258	-0.0350411	0.0046045	0.0277011	-0.00833667	-0.0155547	0.0207189	0.034402	4.75277	3	0.596822	4.74184	3	0.594836	0.927412	0.0327272	0.978746	0.0093301	0.0109258
FT0158	FT0158	432.81	267.072	REF_Inosine;3-Deoxy-D-glycero-D-galacto-2-nonulosonic acid;N	2	267.072	267.073	430.657	434.593	5	148;1159;1933;2631;4096;5933	55.01941;57.03507;59.01416;71.01406;72.99313;75.00886;85.02935;87.0086;89.02428;95.0137;99.00866;113.0244;115.0039;117.0193;129.0192;175.0238;207.0505;249.0611;267.0728|327.304490789487;718.8878941683;4147.47910030162;3511.7358598845;205.698181697217;1249.53166907538;3006.51921746293;1419.1942910946;1125.63759594275;423.962284042715;813.910820375605;4545.40122936006;192.59120568091;414.3463517330…	1	-0.0297876	0.0583481	0.0198185	-0.17541	-0.084831	0.0302727	-0.0329808	0.0624165	0.0500487	0.114758	0.191438	-0.0335453	5.39819	3	0.90864	5.00823	3	0.771599	0.371648	0.429868	0.653141	0.184993	0.389953
FT0159	FT0159	38.5618	268.037	Tinidazole;Casimiroin;NCGC00169004-02!ethyl 2,3-dioxo-1,4-di	1	268.037	268.038	37.3366	39.9374	3	150;1161;1935;5613;5934;6258	195.042;211.0398;223.0404;239.0337;267.0294;268.0357|32.9186298448633;136.15296970909;35.2026306745586;110.412699067868;127.703616278961;256.807538385573	1	0.0194838	0.0389211	0.00413139	0.0342373	-0.0330171	-0.0146998	-0.0455826	0.00337953	-0.00149641	-0.0493352	0.00400437	0.0154053	5.33502	3	0.893744	4.96905	3	0.752731	0.0112744	1.94791	0.101816	0.992186	0.365966
FT0160	FT0160	36.1727	269.046	Norizalpinin;5,6,7-trihydroxy-2-phenyl-4H-chromen-4-one;Geni	2	269.045	269.046	34.6351	37.5775	6	151;1162;1936;2633;3366;4098	63.02385;65.00338;107.0135;132.0215;133.0292;135.0448;155.0496;157.029;159.0453;169.0649;171.0451;180.0577;181.0656;183.0447;189.057;196.0528;197.0607;199.0379;201.056;213.0555;223.04;224.0482;225.0555;227.0359;240.0424;241.0496;269.0456|299.678758540345;207.801037642506;185.418023007327;817.497706269383;2270.39559994826;644.032051340835;292.981447844576;360.953286493056;1058.90872726049;276.7478…	1	0.0178084	0.0192288	0.00560309	0.00438034	0.00347641	0.0194143	-0.0272045	-0.00693588	0.00513388	-0.00320976	-0.00833326	-0.0174162	6.34835	3	0.986097	6.1444	3	0.981132	0.0190621	1.71983	0.141143	0.850339	0.203957
FT0161	FT0161	314.125	269.046	Genistein;Norizalpinin;5,6,7-trihydroxy-2-phenyl-4H-chromen-	4	269.045	269.046	313.364	317.099	6	152;1163;1937;2634;3365;4099	63.024;65.00374;107.0141;117.0343;132.0217;133.0294;134.0366;135.0445;155.0485;157.0287;159.0446;167.0501;169.0677;171.0453;180.0572;181.0654;182.037;183.0447;195.0471;196.0529;197.0622;199.0382;201.0552;213.0552;223.038;224.0486;225.0551;227.0334;240.0418;241.0498;269.0462|262.979593635092;141.739161656389;185.201034934775;66.4816511737797;515.874040731249;1292.16967738876;159.34970082323;353.97…	1	0.00377857	0.0141316	0.00917446	-0.00930571	0.00189389	5.24935e-05	-0.0145327	0.00453716	0.0107335	0.00812764	0.00216839	0.000269541	5.23571	3	0.863952	5.10975	3	0.816286	0.00720938	2.1421	0.0804417	1.09452	0.125961
FT0162	FT0162	335.675	269.087	D-erythro-L-galacto-Nonulose;Aspartyl-Histidine;Histidinyl-A	1	269.087	269.088	334.533	335.719	5	153;1164;1938;3367;4100;5614	59.01415;71.01429;89.02462|1001.95037682137;613.637903614484;10208.5663454625	1	-0.020028	-0.0018007	0.00914933	0.0426719	-0.0392505	0.038811	0.0128829	0.0209724	0.00205313	-0.0626753	0.00322653	-0.0400117	4.43637	3	0.368421	4.50036	3	0.390268	0.646758	0.189258	0.848084	0.0715613	-0.0639883
FT0163	FT0163	208.992	273.008	Ferulic acid 4-sulfate;Isoferulic acid 3-sulfate;3-[3-methox	1	273.008	273.008	208.583	209.401	2	155;4101;4969;5267;5615;5935	79.95758;96.96005;106.0421;132.021;133.0293;133.6316;134.0375;149.0607;177.4871;178.0272;192.4652;193.0508;229.0154;273.0085|317.787943698102;571.549058705044;165.936308779305;148.63603567879;2943.8311028961;130.240486002464;26167.3011554662;4815.78355155185;40.3745250093777;15153.8276259697;86.4225710628546;19730.4057007675;69.4306502709821;545.480713556336	1	-0.0297702	0.00920919	-0.0117624	0.0286667	0.021662	0.0373759	0.00936257	0.0364744	-0.0208217	-0.00705452	-0.0306951	-0.0381779	6.19624	3	0.983118	6.21205	3	0.983118	0.923794	0.0344246	0.977165	0.0100321	-0.0158151
FT0164	FT0164	177.528	273.008	Ferulic acid 4-sulfate;Isoferulic acid 3-sulfate;3-[3-methox	1	273.008	273.008	176.042	179.015	2	1165;3368;4733;5268;5616;6259	79.95719;96.96018;106.0423;132.0213;133.0293;133.6323;134.0375;149.0607;178.0275;192.462;193.051;229.017;273.0071|276.385622869012;654.579925225733;172.654924359031;173.300964688399;3074.42161674752;144.024946251227;29816.0993481508;5605.72133463236;17265.8560420194;116.786966865567;23645.2381408531;136.313643005928;793.299245553112	1	0.361484	-0.150314	-0.129682	-0.0652992	-0.138946	0.000101064	-0.0793062	-0.470678	-0.0869168	-0.0298544	0.162442	0.000242266	4.9595	3	0.74578	5.18804	3	0.848064	0.90515	0.0432794	0.966416	0.0148357	-0.228539
FT0165	FT0165	453.287	274.074	Dihydrobiopterin;6-Lactoyltetrahydropterin;4a-Carbinolamine	1	274.073	274.074	452.023	454.55	2	3369;4102;4734;4970;5269;5617	128.0347;146.0451;186.0751|80.2520318735674;69.1793848377245;53.9718392516704	1	-0.00794869	-0.00443817	-0.0101593	0.0150373	0.0138559	0.000734046	0.00854509	0.00556648	-0.0141687	-0.00273082	-0.0181944	-0.000315945	4.26928	3	0.23138	4.33132	3	0.263158	0.279112	0.554222	0.572435	0.242274	-0.0620426
FT0166	FT0166	478.798	275.12	1-[(2,5-Dimethylphenyl)azo]-2-naphthalenol;Pirbuterol;(+)-Se	1	275.118	275.122	478.038	479.258	4	158;1166;1940;4104;5618;5936	128.0345;145.0985;146.0481;196.0989;213.1229;257.1148|136.135043436869;145.006879225446;69.1791384364592;239.502883512758;72.5082172453654;670.19813538912	1	0.00331309	-0.0212857	-0.0140558	-0.002937	0.0388775	-0.0380155	0.0168354	-0.0165223	-0.0142016	0.0265766	-0.028109	0.0379545	4.18745	3	0.174777	4.35445	3	0.276068	0.0931626	1.03076	0.304556	0.516332	-0.167002
FT0167	FT0167	430.927	275.088	gamma-Glutamylglutamic acid;Glutamylglutamic acid;Thymidine	1	275.088	275.088	429.343	433.262	5	159;1167;1941;2637;4103;5937	128.0353;146.045|216.466367948343;133.102143490652	0.857143	-0.00744028	-0.00350921	-0.00807399	0.0128034	0.00279187	0.0544869	0.00740352	0.00561457	-0.0112064	-0.00757932	-0.00792031	-0.0547008	4.30479	3	0.256207	4.35665	3	0.28004	0.266868	0.573704	0.557544	0.253721	-0.051866
FT0168	FT0168	473.72	276.089	Tetrahydrobiopterin;Sapropterin;L-erythro-tetrahydrobiopteri	1	276.087	276.09	473.409	474.015	4	160;1168;1942;4105;5619;5938	241.0482|100.638498696708	0.75	-0.00501807	-0.00691865	-0.00240241	-0.0104738	0.00827513	-0.0276044	0.00905007	0.000862753	-0.00088996	0.0147732	0.000919836	0.0276862	3.90884	3	0.0486594	3.97906	3	0.0744786	0.0498979	1.30192	0.224318	0.649136	-0.0702265
FT0169	FT0169	119.827	277.06	REF_Thymidine ;Telbivudine;Thymidine	1	277.06	277.06	119.827	119.827	1	161;4971;5270;5620;5939;6260		0	0.000359582	0.00339065	0.00584548	0.00260214	0.0125173	0.017971	-0.00318084	0.00190831	0.00508579	0.00348557	-0.0142116	-0.0182375	4.69408	3	0.555114	4.66447	3	0.536246	0.283438	0.547543	0.576096	0.239505	0.0296043
FT0170	FT0170	162.813	277.068	phenylglucoside;D-erythro-D-galacto-octitol;3-hydroxy-3-(3,4	2	277.038	277.068	148.838	162.822	3	1169;2638;3370;4735;5271;6261	79.95681;139.0502;217.0174;277.0394|365.461184677782;65.6820150401543;185.8132938621;297.048533209454	1	0.0561966	-0.0137161	-0.0685648	0.0157043	0.0524928	-0.0100256	-0.0203233	-0.0688987	-0.0721986	0.0287345	-0.0389272	0.00878159	4.34278	3	0.281033	4.32539	3	0.258193	0.959909	0.01777	0.98687	0.0057399	0.0173984
FT0171	FT0171	49.4791	277.217	REF_Linolenic acid;Pinolenic acid;Gamma-Linolenic acid	3	277.216	277.217	45.2761	59.3498	6	162;1170;1943;2639;3371;4106	277.2177|25205.4198126176	1	-0.0210549	0.0361461	0.0379463	-0.0694398	-0.0591049	-0.0208812	-0.0192947	0.0431856	0.0510156	0.0244412	0.0892578	0.0160648	5.57634	3	0.943396	5.33088	3	0.888779	0.327048	0.485389	0.617893	0.209087	0.24546
FT0172	FT0172	236.805	279.039	Uridine (Not validated);REF_Uridine;URIDINE	4	279.039	279.039	234.671	237.826	6	164;1171;1944;2640;3372;4107	110.0246;111.02;200.0559;243.0629|323.918986636317;184.347527995445;443.432680032242;659.9402003954	1	-0.00240471	0.000790419	0.00299524	0.0121759	0.000728659	-0.0356062	0.000638306	0.00332885	0.000730355	-0.0112886	-0.00961737	0.035478	5.17002	3	0.845084	5.16919	3	0.840119	0.975257	0.010881	0.993314	0.00291342	0.000831614
FT0173	FT0173	48.9671	279.233	REF_Linoleic acid;Linoleic acid;Linoelaidic acid	2	279.233	279.234	45.2761	49.6738	6	165;1172;1945;2641;3373;4108	165.0667;261.2221;278.3799;279.0119;279.2339|1502.11248997549;3787.76326523515;2091.50736451094;1723.94855222261;595809.907829391	1	-0.0211821	0.0286645	0.0266627	-0.0611291	-0.0546076	0.0176136	-0.0126516	0.0386479	0.0378994	0.0218322	0.0830663	-0.0182788	6.73648	3	0.996028	6.55537	3	0.995035	0.404347	0.393246	0.673899	0.171405	0.181103
FT0174	FT0174	45.2761	280.237		NI	280.237	280.237	45.2761	45.2761	1	166;4972;5272;5621;5940;6262		0	-0.0240704	0.0297248	-0.0176195	-0.0212966	-0.0255454	-0.000753796	-0.0116977	0.041307	-0.0171204	0.0147577	0.046184	-0.00154238	5.8918	3	0.971202	5.7297	3	0.953327	0.368335	0.433757	0.651869	0.18584	0.162098
FT0175	FT0175	90.2247	280.121	Alanyl-Arginine;Arginyl-Alanine;beta-Alanyl-L-arginine	1	280.121	280.121	90.2247	90.2247	1	1946;4736;4973;5622;5941;6263	96.96095;280.121;463.2728|48.0780338524617;286.250166945331;85.1607856508281	1	0.0572829	-0.0207101	0.0147941	-0.0228988	0.0450584	-0.0462914	-0.0152628	-0.0715518	0.0231777	0.0357784	-0.0344504	0.0468535	4.00571	3	0.0804369	4.00639	3	0.0863952	0.998235	0.000766996	0.999243	0.000328855	-0.00067664
FT0176	FT0176	236.27	281.036	Floxuridine;5'-Deoxy-5-fluorouridine	1	281.036	281.036	234.671	237.826	5	167;1173;1947;3374;4109;5623	243.0605|204.740032419244	0.625	-0.00228307	0.0038611	0.00129194	0.0211075	-0.00433445	0.0371014	-0.00215479	0.00510923	-0.00265419	-0.0216149	-0.0106356	-0.0376454	4.7206	3	0.574975	4.6955	3	0.560079	0.564461	0.248366	0.798865	0.0975265	0.0251002
FT0177	FT0177	420.541	281.088	Arabinopyranobiose;Xylobiose;Arabinofuranobiose	1	281.087	281.088	419.834	421.398	3	1175;1949;3376;4737;5624;6264	85.02957;113.0238;281.0854|38.812681423272;69.8078979430676;155.251652977313	1	-0.0127424	-0.0138208	-0.00193121	0.00383608	0.0168342	0.0359562	0.0195275	0.00516141	-0.00340574	0.00643295	-0.0159504	-0.0359894	4.39312	3	0.331678	4.53965	3	0.428004	0.0307467	1.5122	0.171061	0.76685	-0.146522
FT0178	FT0178	198.858	281.089	NCGC00380761-01_C11H14N4O5_6H-Purin-6-one, 1,9-dihydro-9-(3-	4	281.089	281.089	197.448	200.647	6	168;1174;1948;2642;3375;4110	59.01425;135.0306;149.0472;281.0884|162.967561468479;2507.92083008167;244.943904407188;1001.13704594933	1	0.0019927	-0.00458918	-0.00589237	-0.00188027	0.00277989	-0.0184211	0.0028925	-0.00503533	-0.00556803	0.00434034	0.000392138	0.0183927	4.83316	3	0.666336	4.8665	3	0.699106	0.180914	0.742527	0.442668	0.353922	-0.0333355
FT0179	FT0179	48.9671	281.249	REF_Oleic acid;Vaccenic acid;Elaidic acid	2	281.248	281.249	45.2761	49.6738	6	169;1176;1950;2643;3377;4111	80.96506;249.0069;249.0631;263.2386;280.3885;281.0332;281.2492|228.758787402088;510.54677026319;169.832336021361;239.702243522379;1243.04871214016;541.562959101577;350024.728577907	1	-0.0185123	0.0243206	0.0239351	-0.0486034	-0.0550745	0.0353157	-0.0104687	0.0334656	0.0332175	0.0101883	0.0753335	-0.0355781	6.43043	3	0.99007	6.27727	3	0.98709	0.419481	0.377287	0.686771	0.163188	0.153164
FT0180	FT0180	349.332	282.084	REF_Guanosine ;Guanosine (Not validated);GUANOSINE	4	282.084	282.085	348.845	350.468	6	170;1177;1951;2644;3378;4113	108.0203;133.0153;150.0418;282.0844|918.533679184112;4109.88146860465;6949.62045405957;620.690532028758	1	-0.0122182	0.00993585	0.000357653	-0.000250499	-0.00964958	0.0366555	-0.00155244	0.0185349	-0.000629247	-0.00338343	0.0100428	-0.0368278	4.49382	3	0.412115	4.4486	3	0.34856	0.537079	0.269962	0.78269	0.10641	0.0452208
FT0181	FT0181	330.441	283.065	Glycitein;Prunetin;5-O-Methylgenistein	4	283.061	283.072	328.796	333.07	6	172;1178;1952;2645;3379;4114	59.0144;103.0035;184.0537;196.0525;211.0392;239.0337;240.0425;268.038;283.0627|195.08693856227;105.088805530787;302.459760858292;128.480264375241;237.86155667722;226.464353052324;1824.23258877033;3252.60590628827;410.02651248599	1	-0.0109098	-0.00634918	0.00692977	0.004416	0.000503038	-0.0178772	0.0118366	0.00799279	0.00609006	-0.00538023	-0.00507171	0.0178237	4.34706	3	0.286991	4.42487	3	0.324727	0.1583	0.80052	0.416208	0.380689	-0.0778085
FT0182	FT0182	48.9671	283.264	REF_Stearic acid ;Ethyl hexadecanoate;16-Methylheptadecanoic	4	283.264	283.264	45.2761	49.3789	4	173;1179;1953;2646;5942;6265	265.2537;283.2643|98.7152499181434;33623.8019500093	1	-0.000467144	-0.00520348	0.0079542	-0.0110857	0.00838097	-0.0185271	0.00483098	-0.00246076	0.0103294	0.0122817	-0.00251178	0.0191206	6.08172	3	0.979146	6.12146	3	0.979146	0.280713	0.551738	0.574548	0.240674	-0.0397365
FT0183	FT0183	483.765	284.124	Isothipendyl;Glycylprolylhydroxyproline;Desmethylnortriptyli	1	284.123	284.125	482.848	484.391	6	174;1180;1954;2647;3380;4115	182.0938|231.739187420106	0.833333	-0.00023228	0.00655627	0.00613684	0.00499901	0.000147721	0.00933032	-0.00564296	0.00443141	0.005174	-0.00553995	-0.00514008	-0.00948008	3.96557	3	0.0685204	3.91179	3	0.0546177	0.0445957	1.35071	0.208874	0.680116	0.0537815
FT0184	FT0184	39.884	285.04	Maritimetin;Norartocarpetin;2'-Hydroxygenistein	1	285.039	285.04	38.6544	41.2497	5	176;1181;1955;2648;4116;5943	205.0508;253.0492;285.042|84.3818620221782;97.0874054137539;1075.89777651916	1	0.019327	0.0347841	0.00659853	0.0264642	-0.0170396	0.001708	-0.041819	0.00107132	0.00216233	-0.0341107	-0.00538891	-0.00184455	5.1536	3	0.840119	4.82068	3	0.656405	0.00652454	2.18545	0.0790858	1.1019	0.33292
FT0185	FT0185	291.375	287.612		NI	287.611	287.612	290.649	292.101	2	177;1182;5273;5625;5944;6266	79.95681;96.96043;478.261|35.3795041600421;105.551140582608;141.756750210425	1	-0.0196375	0.0455604	-0.0713549	-0.00172987	-0.0197585	-0.00771063	-0.0277993	0.0442119	-0.0779608	0.0163403	0.0462609	0.00946648	3.65415	3	0.0139027	3.37654	3	0.00496524	0.316185	0.500058	0.613485	0.212196	0.277609
FT0186	FT0186	295.926	288.62		NI	288.62	288.62	294.766	297.085	2	1183;1957;4738;5626;5945;6267	79.95724;80.96536;96.96013;106.9808;124.0075;288.6196;289.1214;315.13;329.1432;355.1585;381.2086;397.2116;478.2554;480.2784|697.297817237444;49.2359963781411;1412.49845865509;154.841933572349;102.806178421818;2924.79216988552;65.8441430558128;40.3486162508216;347.962066245816;80.9102054648974;96.9740603221908;30.199754341902;44.1838975352994;2491.96580931555	1	0.0488296	0.199204	0.00592975	0.0841927	0.0232946	0.0160389	-0.202483	0.0679123	-0.0174398	-0.0499026	-0.0717312	-0.0179447	4.59957	3	0.487587	2.88515	3	0.0019861	0.000515974	3.28737	0.0247422	1.60656	1.71443
FT0187	FT0187	415.83	290.088	N-Fructosyl pyroglutamate;Asparaginyl-Histidine;Histidinyl-A	4	290.087	290.088	414.944	416.245	6	178;1184;1959;2649;3382;4117	128.0349;149.045;200.0563|2665.94132249278;121.615773677249;600.10736229995	1	-0.0103387	-0.00699588	-0.00450955	0.00604499	0.000371825	0.0360342	0.0121359	0.00659208	-0.00616079	-0.00386842	-0.00237427	-0.0359827	4.5051	3	0.422046	4.5911	3	0.46574	0.0870498	1.06023	0.292197	0.534324	-0.086002
FT0188	FT0188	462.86	290.098	2,5-Dimethoxy-4-isopropylthiophenethylamine;NCGC00380936-01_	1	290.098	290.099	462.637	463.984	5	1185;1958;2650;3383;4118;4739	113.0357;149.035;167.0453;184.0727;211.0361;225.0522;255.0624;272.0882|141.486734078119;190.980374025769;104.450394713336;92.3227536888433;435.157966928863;140.179578381998;134.445075141241;156.911346458969	1	0.00190857	-0.00614901	0.00230702	0.0108815	-0.0174604	-0.0354442	0.00412528	-0.00528948	0.00154876	-0.0214265	0.00617775	0.0355089	4.38681	3	0.323734	4.42823	3	0.328699	0.325412	0.487566	0.615959	0.210448	-0.0414198
FT0189	FT0189	406.913	291.008	Carboxyphosphamide;Carboxyifosfamide;Thiacloprid amide	1	291.008	291.01	405.79	408.304	6	179;1186;1960;2651;3384;4119	59.01425;127.001;141.0163|5330.56414493538;2843.23344774203;1582.06312986978	1	-0.00788378	-0.00462615	0.000965159	-0.00656525	-0.00107439	-0.0184263	0.00865711	0.00539486	0.00195246	0.00534968	0.00553246	0.0180365	4.97702	3	0.754717	5.0352	3	0.781529	0.131836	0.879968	0.365725	0.436845	-0.058181
FT0190	FT0190	34.6351	293.176	Gingerol;Nordihydrocapsiate;Tanacetol A	1	293.176	293.176	34.6351	34.6351	1	180;4974;5274;5627;5946;6268		0	0.0329147	0.00422879	-0.00263437	-0.0298501	0.128968	0.0141256	-0.0223719	-0.0323782	0.000132493	0.0998232	-0.0917091	-0.0143254	4.82452	3	0.658391	4.70726	3	0.568024	0.653598	0.18469	0.851973	0.0695741	0.117261
FT0191	FT0191	114.054	293.033	Thalidomide;Thalidomide;5,6-Chrysenequinone	1	293.033	293.033	107.387	120.721	2	1187;4120;4740;5275;5628;5947	96.96064;150.0317;165.0563;293.0314;293.1797|115.082498468941;129.40769368477;126.178683956664;40.3494973694706;89.3675407435126	1	0.0009778	-0.0367201	-0.0616776	0.0258563	-0.171984	0.0195178	0.0312256	-0.0246097	-0.0614829	-0.109078	0.147227	-0.0178805	3.66707	3	0.0148957	3.97116	3	0.0685204	0.373667	0.427516	0.65342	0.184808	-0.304093
FT0192	FT0192	72.7371	293.176	Gingerol;Nordihydrocapsiate;Tanacetol A	1	293.176	293.176	72.7371	72.7371	1	4121;4741;4975;5276;5629;5948	205.124;220.147;221.1549;236.1061|70.933857321063;211.713552931118;306.507336714789;95.2897254824492	1	-0.0147311	-0.0223853	0.0223238	0.00130002	-0.0151917	-0.0541578	0.0279076	0.00311495	0.0240236	-0.0171035	0.00473626	0.0543015	4.294	3	0.247269	4.50228	3	0.392254	0.0562154	1.25014	0.236857	0.625513	-0.208276
FT0193	FT0193	396.717	295.103	Glutaminylglutamine;Glutaminyl-Gamma-glutamate;N2-Succinoyla	1	295.102	295.104	396.272	397.163	2	181;3386;4976;5277;5630;6269	59.01454;295.1063|47.6401672881245;115.690741184039	1	-0.00303043	0.00388079	-0.00916904	0.0365951	0.0088147	-0.0164211	-0.00170169	0.00579526	-0.0169535	-0.0252595	-0.0288494	0.0166342	4.18839	3	0.17577	4.17007	3	0.161867	0.810342	0.0913319	0.931965	0.0306004	0.0183236
FT0194	FT0194	423.811	295.103	Glutaminylglutamine;Glutaminyl-Gamma-glutamate;N2-Succinoyla	1	295.101	295.103	422.807	425.346	5	182;1188;2652;3385;4122;5278	59.014|232.811384500173	1	-0.00669192	-0.0143774	0.015884	0.00435077	0.00767745	0.000173539	0.0163297	-0.000736449	0.0160093	-0.00485229	-0.0149956	-0.000262085	4.08259	3	0.118173	4.20888	3	0.183714	0.0602214	1.22025	0.24518	0.610515	-0.12629
FT0195	FT0195	456.516	295.067	Charine;Flunixin meglumin;(1xi,3S)-1,2,3,4-Tetrahydro-1-meth	1	295.067	295.067	456.516	456.516	1	183;4977;5279;5631;5949;6270	295.0695|31.8130932666463	1	-0.00990895	-0.0146183	-0.0140687	-0.00284596	0.0369716	0.025494	0.0187405	0.00113754	-0.0154373	0.027199	-0.0248826	-0.025921	3.95916	3	0.0665343	4.11015	3	0.128103	0.0845376	1.07295	0.289556	0.538268	-0.150994
FT0196	FT0196	292.132	296.1	N2-Methylguanosine;1-Methylguanosine;2'-O-Methylguanosine	4	296.099	296.101	290.649	294.488	6	185;1191;1962;2653;3387;4124	133.0146;149.0336;164.0575|491.11068696042;212.476232108;1918.56957306158	1	-0.00439926	0.00147516	-0.00920126	0.019595	-0.00635818	0.0191238	0.00123273	0.00545813	-0.0133658	-0.0185175	-0.00434988	-0.0191251	4.07021	3	0.110228	4.0741	3	0.108242	0.938345	0.0276376	0.979942	0.00879943	-0.00388513
FT0197	FT0197	376.609	296.134	Arginyl-Threonine;Threoninyl-Arginine;Physostigmine	1	296.134	296.135	376.324	376.958	4	184;1190;1961;4123;5632;5950	59.01414;71.01467;89.02487;101.0239;114.0558;116.0715;181.0715|394.05487068277;237.119450075075;228.754836191469;163.444286528762;881.512730346363;958.346836888068;1396.43919300297	1	-0.0239331	0.0512097	0.0244348	0.047206	-0.0772227	-0.0414426	-0.0312656	0.0567874	0.0154271	-0.0873483	0.0310376	0.0396731	4.18561	3	0.173784	3.83271	3	0.0347567	0.189977	0.721298	0.45642	0.340635	0.352901
FT0198	FT0198	346.436	296.618		NI	296.617	296.618	345.304	346.572	3	1963;2654;3388;4742;4978;6271	79.95713;80.96525;96.96006;106.9804;124.006;296.6183;297.1182;345.1381;353.2452;353.2613;371.1556;397.2023;397.2105;413.1988;494.2622;496.2735;496.3283;497.2656;497.2791|1032.46013611075;118.672302561028;3169.83579485672;250.692938917902;470.128138145116;7139.85640031731;49.3359419559283;206.438770058332;49.0480414902549;30.0623681259708;82.7122137603965;53.6881864663997;73.8214635277473;34.22396…	1	-0.0149506	-0.0030909	-0.0250982	0.0150682	-0.00582378	-0.0171774	0.0115043	0.0130261	-0.0297645	-0.00916827	0.00426279	0.0169646	5.02515	3	0.774578	5.10115	3	0.812314	0.448325	0.348407	0.716608	0.144718	-0.0760004
FT0199	FT0199	436.029	297.082	5-Amino-6-ribitylamino uracil;N-lactoyl-Tryptophan;Nopalinic	1	297.082	297.083	434.61	438.548	4	186;1192;2655;4125;5280;5951	59.01444;237.0609;297.0833|66.6096895956201;69.991694342616;250.898038296231	1	-0.00889542	0.00146538	-0.0102396	0.00966472	-0.0101036	0.01828	0.00391108	0.00988594	-0.0128498	-0.0108959	0.00636874	-0.0185152	4.53694	3	0.444886	4.55374	3	0.436941	0.766321	0.115589	0.913862	0.0391194	-0.0167985
FT0200	FT0200	376.324	298.15	Thiazinamium;N-Acetylprocainamide	1	298.147	298.15	375.383	376.958	3	1193;1964;4126;4743;5633;5952	59.01382;116.071;163.0623;181.0713|63.1606057821092;667.669199169458;30.0997251268257;693.451861875064	1	-0.0152904	0.0481176	0.0228375	0.0447256	-0.0584419	0.00557738	-0.033541	0.0458837	0.0143022	-0.0748814	0.0162257	-0.00345192	4.02271	3	0.0903674	3.67183	3	0.019861	0.118363	0.926785	0.347497	0.459049	0.350878
FT0201	FT0201	66.8513	299.046	Carbazochrome sulfonate;Tazobactam;Carbazochrome sulfonate	2	299.044	299.047	66.4948	67.518	3	1965;2656;3389;4744;4979;6272	79.95798;80.96548;124.0164;135.0448;139.0396;190.0558;203.5676;204.0661;211.5746;211.5793;218.9966;219.0895;251.5567;259.0678;275.1036;282.9923;299.0567;299.2509;299.259;379.1279|45.5415544663296;69.5621612186102;227.963956240379;38.1521285451697;38.7128335174225;34.8162664044708;43.2384969259942;795.695539475668;67.3466289350131;321.4308173568;129.145699219204;168.215621995566;141.974134556547;1…	1	0.102466	-0.0841201	0.0203852	-0.012814	0.0270152	-0.00347866	0.0134706	-0.155296	0.0344775	0.00443893	-0.0358834	0.00683976	3.61929	3	0.0109235	3.99258	3	0.08143	0.539319	0.268154	0.783686	0.105858	-0.37328
FT0202	FT0202	122.563	301.104	Artabsinolide A;Dihydromarasmone;Nigellic acid	1	301.104	301.105	119.827	123.002	6	189;1195;1966;2657;3390;4128	59.01421;125.0353;151.051;241.0828|6726.66774039561;346.641358250533;500.758575496005;8589.30698951121	1	0.000519363	0.00529735	0.000246687	-0.00642777	0.000164168	0.0179544	-0.00488956	0.00244624	0.00115023	0.00639465	0.00441943	-0.0180257	4.77628	3	0.620655	4.73287	3	0.585899	0.0232916	1.6328	0.151639	0.819188	0.0434162
FT0203	FT0203	43.9278	301.167	NCGC00169348-03!(3Z)-3-[[5-(2-methylbut-3-en-2-yl)-1H-imidaz	1	301.165	301.168	39.9874	45.2246	5	190;1196;1967;2658;4129;5953	118.9624;134.9931;143.0531;187.0269;201.04;203.0566;215.0578;217.0723;221.0451;237.0764;283.1205;284.9961;285.1347;301.0387;301.167|250.815758005637;391.318140175851;345.353746974627;92.1004008898478;70.4231680548844;279.003183326431;117.279217188093;5330.46173473693;185.235610406818;92.0287737987053;73.655783343952;95.2172065954414;2922.36517301014;464.227244299539;5883.58705274534	1	-0.0237795	-0.00814688	0.0525063	-0.0213115	-0.0149543	0.0547433	0.0206892	0.0216333	0.0584321	-0.00248513	0.0116382	-0.0547008	4.79814	3	0.640516	4.90677	3	0.721946	0.562505	0.249873	0.798865	0.0975265	-0.108626
FT0204	FT0204	323.051	303.018	Phenazine-1 6-dicarboxylic acid;5-(3',4',5'-Trihydroxyphenyl	1	303.017	303.018	322.136	325.091	6	191;1198;1968;2659;3391;4131	121.0296;149.0247;163.0411;164.0474;193.014;208.0377;223.061|331.243151506087;1055.41008013795;208.889921224591;1279.39580507418;1697.98184671734;1567.74635471029;1349.27587643125	1	-0.0087305	0.0238499	-0.0201702	0.026762	-0.0150208	0.0191101	-0.0157209	0.0227744	-0.0274348	-0.0244169	0.00355561	-0.0200811	4.06642	3	0.107249	3.90929	3	0.0536246	0.201721	0.695249	0.46913	0.328707	0.157122
FT0205	FT0205	422.437	303.063	NCGC00385513-01!4-hydroxy-5-(1,2,3-trihydroxy-3-phenylpropyl	1	303.063	303.063	421.906	422.916	3	192;1969;4132;4980;5634;5954	115.0042;144.0455;146.0609;170.0492;187.0515;259.0712;303.062|46.7941098609387;730.735823286206;38.6612670315913;45.0086953674656;206.472467451216;88.0731550020187;57.1546829439399	1	-0.0111058	-0.0243858	-0.0140069	0.0156605	0.00978371	0.0176498	0.0277827	-0.0029868	-0.0172951	-0.00627103	-0.0147726	-0.0180299	4.51556	3	0.428004	4.74563	3	0.601787	0.00613687	2.21205	0.0781744	1.10694	-0.230069
FT0206	FT0206	458.787	303.083	N-Acetylaspartylglutamic acid;N-Acetylaspartylglutamic acid;	2	303.083	303.085	458.576	459.934	3	2660;3392;4133;4745;4981;5281	127.0506;128.0346;151.052;187.0734|38.9040629241492;73.8224762860597;91.0472922340034;67.9328100727503	1	-0.00372917	0.00100854	0.00107976	0.0139842	0.00535735	-0.0175274	0.00123921	0.00479621	-0.00187312	-0.0096139	-0.0140223	0.0172053	4.4377	3	0.369414	4.43984	3	0.340616	0.948229	0.0230868	0.982528	0.00765514	-0.00214345
FT0207	FT0207	47.2196	303.229	Arachidonic acid;(Z)-13-Octadecenoic acid;Ethyl 9-hexadeceno	2	303.226	303.232	44.6914	48.0371	5	193;1199;1970;2661;4134;5955	259.2431;303.0917;303.2333|861.145887822747;556.674086235776;8969.34108726718	1	-0.0122076	0.0194058	0.00709778	-0.0592063	-0.0185896	-0.0189937	-0.00959708	0.0231606	0.0168439	0.0445519	0.0561013	0.0194209	5.29861	3	0.884806	5.17562	3	0.844091	0.404875	0.392679	0.673899	0.171405	0.122986
FT0208	FT0208	122.505	304.079	Hexose + C4H5N3O2;7-Methylinosine;Asparaginyl-Histidine	1	304.078	304.079	119.827	124.041	5	194;1200;1971;2662;4135;5956	61.98859|6751.53670852851	1	-0.00119178	-0.00102688	0.00914963	-0.0184347	-0.014524	0.053712	0.00157612	0.000627894	0.0134205	0.00598792	0.0219485	-0.0537761	4.19554	3	0.180735	4.20263	3	0.180735	0.883655	0.0537173	0.96325	0.0162608	-0.00708663
FT0209	FT0209	406.913	305.024	2'-Hydroxydaidzein;1,2,8-Trihydroxy-3-methylanthraquinone;8-	1	305.023	305.024	405.79	408.304	6	195;1201;1973;2663;3394;4136	59.01444;141.017|57728.762506401;34055.5004306926	1	-0.0108895	-0.00280647	-0.015167	0.000611132	0.00162421	-0.0176603	0.00890901	0.00908389	-0.0167126	0.00526738	0.0040854	0.0180278	5.49773	3	0.930487	5.55658	3	0.93148	0.358451	0.44557	0.647279	0.188908	-0.058852
FT0210	FT0210	257.805	305.07	Sulfo jasmonate;10,11-Dihydroxycarbamazepine;10,11-Dihydro-1	2	305.07	305.07	253.428	273.659	6	196;1202;1972;2664;3393;4137	59.01419;79.95759;96.96021;135.0817;147.0815;165.0918;225.1133;305.0701|3920.00710655734;477.998559180733;10267.2829693911;163.719755607244;528.338228697301;152.42194596652;8127.97151936601;7786.13046529689	1	0.0163147	-0.0211011	0.0124703	0.0218542	0.00361764	0.000601255	0.00868099	-0.0283954	0.0113538	-0.0249182	-0.024898	0.000628448	5.8793	3	0.968222	5.99574	3	0.976167	0.353622	0.45146	0.641618	0.192724	-0.116442
FT0211	FT0211	43.5185	307.121	1,3-bis(4,4-dimethyl-4,5-dihydrooxazol-2-yl)benzene;Nematoph	1	307.119	307.122	39.9874	45.2246	6	199;1203;1974;2665;3395;4139	74.99072;91.02146;143.0528;149.0092;159.0841;192.9808;206.9965;209.0123;217.0726;223.0279;275.0579;289.0752;291.091;306.9911;307.0868;307.1224|836.889073750719;111.905279106539;705.308050433182;1209.92782156069;1544.89199824556;411.644469222442;826.619329124004;1057.00746223413;490.638638622647;14899.4983897914;464.222662829371;908.272853241888;36235.1523342491;225.669735143538;766.121284096266;1…	1	-0.00532101	-0.00584025	0.0397989	0.00630656	-0.0216972	0.0191982	0.00783358	0.00382459	0.0414602	-0.0294825	0.00119827	-0.0192641	4.91624	3	0.717974	4.95983	3	0.746773	0.712854	0.146999	0.881596	0.0547302	-0.0435826
FT0212	FT0212	313.016	307.085	(2S,4R)-4-(9H-Pyrido[3,4-b]indol-1-yl)-1,2,4-butanetriol;NCG	1	307.085	307.085	298.464	313.372	4	200;1204;2666;3396;5282;6273	96.95994;227.1292;307.0861|1154.56370983183;739.438591912067;1124.10269461045	1	0.00710614	-0.0300717	-0.0243173	0.0146833	0.0631847	-0.00089737	0.022331	-0.0256623	-0.0282621	0.0260754	-0.058319	0.0010644	4.69338	3	0.553128	4.92467	3	0.729891	0.148127	0.829367	0.399902	0.398046	-0.23129
FT0213	FT0213	448.786	308.098	N-Acetylneuraminic acid;N-Acetyl-a-neuraminic acid;N-Acetyln	1	308.098	308.099	447.92	450.269	6	202;1205;1975;2669;3397;4140	102.0559;128.0348;146.0458|351.655647573938;688.216163323791;1222.84379653735	1	-0.00331372	-0.00152316	0.00119912	0.00587676	0.0109985	0.0361933	0.00325742	0.00272627	-0.000316837	0.000738835	-0.013552	-0.0358998	4.38183	3	0.319762	4.40315	3	0.305859	0.408178	0.38915	0.675512	0.170367	-0.0213223
FT0214	FT0214	420.249	308.098	N-Acetylneuraminic acid;N-ACETYLNEURAMINATE;N-Acetylneuramin	4	308.098	308.098	420.249	420.249	1	203;4982;5283;5635;5957;6274	87.00808|67.1379339550668	1	-0.015363	0.00999303	-0.021515	0.00877163	-0.02274	9.23872e-05	0.000301117	0.0211318	-0.0250311	-0.0127952	0.0226155	-0.00196015	4.10162	3	0.126117	4.07293	3	0.107249	0.79608	0.0990435	0.926883	0.032975	0.0286891
FT0215	FT0215	450.604	309.083	6-[2-carboxy-2-(hydroxymethyl)-2-methylethoxy]-3,4,5-trihydr	1	309.083	309.084	449.234	452.863	6	204;1206;1976;2670;3398;4141	59.01451;85.02923;101.0248;129.0196;309.083|182.368748021753;210.366487069878;131.432036385161;1013.41768669951;1398.22157560752	1	-0.0168415	-0.0350059	-0.0141381	0.0127552	0.00332369	-0.0370634	0.0403828	-0.00331353	-0.0164881	-0.00784344	-0.00733768	0.0361874	4.41214	3	0.350546	4.74198	3	0.595829	0.00149037	2.8267	0.0384822	1.41474	-0.329843
FT0216	FT0216	286.779	310.114	N2,N2-Dimethylguanosine;1,7-Dimethylguanosine;N2,N2-Dimethyl	4	310.114	310.116	286.551	290.607	3	205;1208;1977;5636;5958;6275	133.0151;178.0726;310.116|659.72559080451;1315.64930947177;470.928732545306	1	0.00893929	0.0398982	-0.0117387	-0.0118662	-0.00186602	-6.58981e-05	-0.0398562	0.0133777	-0.0117627	0.0162544	0.0151012	-0.000956967	3.94622	3	0.060576	3.61035	3	0.0139027	0.00254549	2.59423	0.0483644	1.31547	0.335868
FT0217	FT0217	314.125	311.062	MMV495543;L-N-(1H-Indol-3-ylacetyl)aspartic acid;N-Malonyltr	1	311.06	311.074	313.364	314.698	4	206;1209;1979;2671;5959;6276	211.0397;239.0358;267.0295;268.0379|165.503657991928;278.525500826737;327.398887116388;1146.45203148897	1	-0.00397881	-0.000186117	0.0110798	0.0093426	-0.00455112	0.0550124	0.00235215	0.00465888	0.00987681	-0.0139458	-0.00577227	-0.0548857	4.10726	3	0.134062	4.11498	3	0.130089	0.847602	0.071808	0.948146	0.0231248	-0.00772075
FT0218	FT0218	41.2497	311.211	5a-Androstan-3b-ol	1	311.207	311.224	41.2309	41.3031	3	207;1210;1980;5637;5960;6277	119.0504;183.0121;184.0203;197.0267;253.0518;269.0444;311.1691|161.276586184728;2852.59202239805;273.691714073605;167.399196133937;212.700374191976;145.905354634658;6283.29841580865	1	-0.00448752	-0.0190765	0.00585594	-0.0202508	0.0243229	-0.0014455	0.0193723	-0.00666876	0.00971308	0.029405	-0.00963611	0.00172802	5.03849	3	0.780536	5.20097	3	0.85005	0.0395322	1.40305	0.199044	0.70105	-0.16248
FT0219	FT0219	386.173	313.109	8-(2-hydroxy-3-methoxy-3-methylbutyl)-7-methoxychromen-2-one	2	313.106	313.113	385.693	387.855	4	208;1211;1981;3399;5638;6278	59.01424;71.01355;89.02454;101.0237;113.025;119.0346;161.0452;253.0929|700.697506903803;152.581009117777;217.833432281999;250.312384924273;94.7172715984351;82.8142227393968;199.506462741581;1463.35469135824	1	-0.00937438	-0.00934722	-0.00164088	0.0146584	-0.00263173	0.000378449	0.013552	0.00449679	-0.00438975	-0.0146042	-0.0068529	-0.00117456	4.13847	3	0.146971	4.239	3	0.201589	0.059673	1.22422	0.24518	0.610515	-0.10053
FT0220	FT0220	435.737	314.088	Galactosyl 4-hydroxyproline;4-Hydroxyproline galactoside;(3R	1	314.082	314.095	434.61	436.322	5	209;1982;2672;3400;4143;4983	128.035|354.506230218169	1	-0.000932296	0.00693091	-0.0164355	0.0150993	-0.000864506	-0.0351872	-0.00545936	0.00467256	-0.0204275	-0.00897888	-0.00358472	0.0352709	4.21092	3	0.191658	4.16525	3	0.158888	0.434904	0.361607	0.700717	0.154457	0.0456748
FT0221	FT0221	449.566	315.008	4-[(2,4-Dihydroxyphenyl)azo]benzenesulfonic acid;6-[(2-carbo	1	315.002	315.024	449.121	451.564	6	210;1212;1983;2673;3401;4144	139.0504;199.968;217.029;314.9964|235.264835802354;183.921391595175;336.499308169552;419.09002436542	1	-0.000152283	0.013691	0.00672952	0.0152531	-0.00652906	-0.0529732	-0.0119798	0.00875501	0.00379506	-0.018241	-0.00619241	0.0523605	4.23221	3	0.211519	4.12108	3	0.135055	0.0353489	1.45162	0.188341	0.725056	0.11113
FT0222	FT0222	418.465	317.059	5,7-Dimethoxyisoflavone;5,6-Dimethoxyflavone;5-Hydroxy-7-met	1	317.057	317.059	416.256	420.087	5	211;1215;2674;3403;4145;5284	80.96499;144.0456;164.9865;225.0068;317.054|301.477076400439;62.6414288310514;137.865054716647;352.518953225758;1948.0183235461	1	-0.00607138	-0.00272635	0.00603762	0.00483794	-0.00322333	0.0184257	0.00584749	0.00505424	0.00533309	-0.00771853	-0.00212644	-0.0185473	4.13985	3	0.148957	4.17567	3	0.163853	0.298453	0.525124	0.590799	0.22856	-0.0358229
FT0223	FT0223	110.22	317.07	OCP_297.1002_16.5;Tamarixetin;Mycochromone	1	317.07	317.07	110.036	110.403	2	212;4146;4984;5285;5639;5961	177.0902;219.1035;237.114;317.0703|38.2757447650818;357.210340434111;378.083066845085;169.636076797113	1	-0.0435123	5.66802e-05	-0.00121911	0.0343525	0.00667276	0.0553995	0.0252207	0.045931	-0.0106578	-0.023548	-0.0245115	-0.0575679	4.01997	3	0.0883813	4.14139	3	0.146971	0.57227	0.242399	0.804854	0.0942827	-0.121415
FT0224	FT0224	91.1508	317.07	OCP_297.1002_16.5;Tamarixetin;Mycochromone	1	317.069	317.07	90.5367	91.6022	3	1214;1985;3402;4746;5640	79.9576;151.1129;175.1137;177.093;219.1033;237.1128;317.0379;317.071;317.1082|65.9913592937656;41.3937563780109;108.056104268746;230.21524941708;1267.05572987698;1575.52249518951;35.9735483346867;1149.85351177821;32.9798148533769	1	0.196538	-0.0699212	-0.0707361	-0.0319471	0.0279562	-0.0415075							3.98338	3	0.0764647	4.01962	2	0.0933466	0.97167	0.012481	0.992057	0.00346325	-0.0362391
FT0225	FT0225	480.172	318.094	Tetrodotoxin;Tetrodotoxin;Duloxetine	1	318.093	318.095	479.006	480.708	6	213;1216;1986;2675;3404;4147	128.035;283.0576;300.0826|132.085767792691;150.128938052376;179.369341285201	0.857143	-0.0051044	0.0135328	0.00175513	0.00918364	-0.00752377	0.0185893	-0.00889	0.0134907	-0.000642898	-0.0114523	0.0008915	-0.0194044	4.28967	3	0.24429	4.19563	3	0.17577	0.0980318	1.00863	0.316404	0.499758	0.0940458
FT0226	FT0226	470.783	319.114	Isomugineic acid;D-Fructosazine;Toxin T2 tetrol	1	319.113	319.114	468.264	472.114	5	214;1987;2676;3405;4148;4985	110.0246;195.1126;215.1028;239.1036|79.1764876234929;72.9047050778533;420.605213520709;425.877548973712	1	0.00191989	0.0148595	-0.00430509	0.0192193	-0.00449132	-0.0527371	-0.0141466	0.0069215	-0.00852369	-0.0176863	-0.00710179	0.0528684	4.5281	3	0.435948	4.40654	3	0.308838	0.0349606	1.45642	0.187262	0.72755	0.121557
FT0227	FT0227	119.716	321.039	3'-Methoxyfukiic acid;Uralenneoside;Diphenol glucuronide	1	321.039	321.039	112.938	126.495	2	215;1218;5286;5641;5962;6279	96.96;125.0357;194.9967;321.037|274.376491483858;188.57852659654;455.714667012089;186.280251033091	1	0.0394318	0.109951	-0.000721702	-0.0207893	-0.0223906	-0.0164321	-0.118797	0.0229761	0.000331633	0.0138598	0.0363517	0.0159501	4.52858	3	0.437934	3.54783	3	0.0109235	0.000130492	3.88442	0.0139214	1.85632	0.980751
FT0228	FT0228	397.428	321.083	Lepidimoic acid;[1-(4-methoxyphenyl)-3-phenylpropoxy]sulfoni	1	321.082	321.083	395.391	398.494	5	216;1219;1988;2677;3406;6280	59.01412;68.99804;71.01371;72.99309;73.02947;83.01373;85.02938;87.00865;99.00868;101.0241;111.0084;113.0242;125.0236;127.0041;129.019;141.0192;143.0348;159.0298;171.0299;183.0296;201.0399;213.0394;243.0513;261.0617;321.0816|145.937552711365;67.129266767013;471.635787853146;632.556657941516;600.220471504418;150.908487735089;391.493222672445;362.389047980557;675.278947815553;228.594755303344;2000.6…	1	0.0101436	0.00281326	0.00443426	-0.00996086	0.047821	0.0348278	-0.00821904	-0.00889238	0.00533441	0.0347898	-0.036279	-0.0337081	5.23706	3	0.864945	5.18725	3	0.847071	0.586512	0.231723	0.816743	0.0879143	0.0498149
FT0229	FT0229	235.689	322.988	Pesticide4_Clofentezine_C14H8Cl2N4_1,2,4,5-Tetrazine, 3,6-bi	1	322.987	322.989	234.671	236.27	3	217;1989;4149;4986;5642;5963	78.91885|218.122251470601	1	-0.000855415	0.000292275	0.0148768	-0.0137257	0.000115645	-0.000463418	0.000210684	0.00138487	0.0180431	0.00859328	0.0044103	0.000283191	3.88022	3	0.0436941	3.8743	3	0.040715	0.901449	0.0450586	0.966416	0.0148357	0.00591683
FT0230	FT0230	423.811	323.097	Prazepam;Diazoxon;Tomaymycin-(DH)2-PPL hemiaminal	1	323.097	323.098	422.807	425.346	5	218;1221;2678;3407;4150;5287	59.0139;323.0992|98.190005503367;192.172556857793	1	-0.00887041	-0.0102557	-0.00823832	0.00681787	0.00541358	0.0360602	0.0141553	0.00302286	-0.0101169	-0.0010859	-0.00630208	-0.0362479	4.46663	3	0.391261	4.57612	3	0.45283	0.0301156	1.52121	0.17061	0.767996	-0.10949
FT0231	FT0231	394.125	323.097	Prazepam;Diazoxon;Tomaymycin-(DH)2-PPL hemiaminal	1	323.097	323.097	393.747	394.503	2	1220;3408;4747;5288;5643;6281	87.00941;323.0902|107.971053040569;33.2897410191663	1	-0.00528545	-0.0151629	-0.0390294	0.0158563	0.00392006	-0.000940218	0.0164988	-0.0046406	-0.0435738	-0.002426	-0.00161895	-0.000258089	4.3962	3	0.334657	4.547	3	0.42999	0.198396	0.702468	0.464615	0.332907	-0.150803
FT0232	FT0232	371.439	323.13	2-(5-acetyl-2,3-dihydro-1-benzofuran-2-yl)prop-2-enyl 3-meth	2	323.13	323.13	371.439	371.439	1	1222;4748;5289;5644;5964;6282	59.01393;119.0341;323.1336|51.5200416243157;30.3091428608127;132.409387196859	1	-0.0163548	-0.0035516	-0.0295147	0.0258863	0.0214311	-0.0347186	0.0127818	0.0142721	-0.037371	-0.00210213	-0.0247747	0.0342569	4.34957	3	0.288977	4.43626	3	0.33863	0.482295	0.316688	0.742616	0.129236	-0.0866943
FT0233	FT0233	40.8245	324	Quinethazone	1	324	324.001	38.6544	41.2497	4	219;1223;1990;2680;5965;6283	199.0087;201.0262;202.0329;210.0556;211.0635;214.0327;226.033;229.0201;244.0435;253.0514;269.0457;324.0006|85.5050553558897;299.785654943395;2698.62781358446;1170.05856123788;471.569616966826;650.786270352708;193.641167688691;4161.30475089229;7974.81625654547;294.834059512212;264.65600089256;2052.5817095227	1	0.0132191	0.00247233	0.00260889	0.0118843	0.0166819	0.0188472	-0.00990082	-0.0119465	0.00079499	-0.00291988	-0.0242827	-0.0173937	4.91159	3	0.715988	4.85489	3	0.686197	0.420315	0.376425	0.686771	0.163188	0.0567044
FT0234	FT0234	63.5302	324	Quinethazone	1	324	324.001	63.3226	64.0611	4	1991;2679;3409;4151;4749;4987	80.96514;214.0335;229.0201;242.0285;244.0406;323.9992|1539.20338364632;740.590874099512;75.1643849625339;3064.25365728041;97.3157602025879;583.259606242379	1	0.010351	-0.0199917	-0.0255941	0.0306258	-0.0169197	-0.0353623	0.0113533	-0.0229108	-0.030034	-0.0335157	-0.000111669	0.0357277	4.76541	3	0.610725	4.90417	3	0.71996	0.275173	0.560394	0.567827	0.245784	-0.138754
FT0235	FT0235	39.5128	325.191	HYDROQUINIDINE;hydroquinidine;hydroquinidine	4	325.184	325.193	38.5618	40.2054	4	1224;1992;2681;3410;4750;6284	119.0501;170.0021;183.0119;184.0185;197.0276;198.0325;203.0363;215.0367;230.024;245.0462;253.0522;325.0033;325.1847|293.00717840977;96.2247030891064;5358.50879452194;591.348238290225;528.979625712906;72.2638220301747;285.685983793861;112.336228149672;450.481930861703;959.570982062596;84.3670205718865;239.783952673679;12854.0921523869	1	0.0092107	-0.0147973	0.00548822	-0.0201385	0.0328137	0.0518675	0.00767072	-0.0184148	0.00970775	0.0335306	-0.0178774	-0.0515978	4.89665	3	0.705065	4.98767	3	0.763654	0.346257	0.460602	0.632118	0.199202	-0.0910241
FT0236	FT0236	45.9555	327.23	(4Z,7Z,10Z,13Z,16Z,19Z)-docosahexaenoate;MMV1019989;5,8,11-E	2	327.228	327.231	43.9454	47.8791	4	220;1993;2682;4152;4988;5966	281.2482;283.24;327.1826;327.2333|469.886180067996;121.8424478153;298.19589002507;281.72296926632	1	-0.00310577	0.00302121	0.00152488	-0.0217421	0.00146122	0.0351056	-0.000720052	0.0046283	0.00508215	0.020903	0.0135123	-0.0350174	4.76878	3	0.613704	4.75313	3	0.613704	0.726462	0.138787	0.889632	0.0507898	0.0156444
FT0237	FT0237	357.088	328.151	Ibopamine;Buflomedil;NCGC00160253-01!1-(2-hydroxy-3-methyl)-	1	328.151	328.151	356.337	358.529	6	221;1225;1994;2683;3411;4153	74.02492;127.0511;141.0665;153.1034;165.1031;179.1185;180.1026;195.0775;197.1293;222.1236;223.1084;236.1398;241.1195;254.1506;266.1506;298.1408;328.1511|517.383286194143;776.50064757891;832.124241035673;343.217884320747;206.601592668937;631.11626883464;1442.12473845626;329.414069446895;277.363679270701;184.432025432784;2559.4785161951;482.197341114953;379.084611542498;1054.51483772565;1849.004524…	1	0.00527572	0.0016419	-0.0164034	0.019367	0.0178927	0.0549401	-0.00444247	-0.00478599	-0.0210937	-0.00317128	-0.023406	-0.0542923	4.79819	3	0.642502	4.77799	3	0.623635	0.768271	0.114485	0.913862	0.0391194	0.0201979
FT0238	FT0238	294.818	328.162	Hydroxyethylpromethazine;Pesticide4_Amitraz_C19H23N3_N'-(2,4	1	328.161	328.163	294.217	298.464	3	2684;3412;4154;4751;4989;5290	75.00977;96.96013;328.1649;481.2989;581.3139|103.530997616802;673.991423664889;168.256895018618;590.065512300629;160.344403602494	1	-0.0373412	-0.048958	-0.0478773	0.00974197	-0.00747905	0.00680684	0.0647238	0.00840554	-0.0516978	-0.00149135	0.0162023	-0.00895625	3.73987	3	0.020854	4.25055	3	0.209533	0.0237153	1.62497	0.151639	0.819188	-0.51068
FT0239	FT0239	271.945	329.06	7-Acetoxy-2-methylisoflavone;Glyzarin;3-Methoxy-2-(4-methylb	1	329.06	329.061	268.038	274.932	3	1995;3413;4155;4752;4990;5645	201.0359;228.0485;285.0682;329.0564|31.0334772965632;491.97927607344;31.2694093178834;30.5415491327381	1	-0.00357538	-0.0249095	0.0119718	-0.0152291	0.0311554	0.0164009	0.0238764	-0.0106857	0.0153956	0.0263693	-0.0213418	-0.0164091	3.71448	3	0.0178749	3.91839	3	0.0585899	0.0376953	1.42371	0.194663	0.710717	-0.20391
FT0240	FT0240	124.863	329.233	9,12,13-TriHOME;9,10,13-TriHOME;5,8,12-Trihydroxy-9-octadece	1	329.233	329.233	123.989	125.737	2	2685;3414;4753;4991;5291;6285	171.1019;211.1334;229.145;329.2326|320.070278211099;435.667999774597;292.455036188852;1340.61087509623	1	0.0371914	-0.0437945	0.00840338	-0.0175582	0.0334818	-0.0556041	0.0165697	-0.0643435	0.0158071	0.0254585	-0.0255734	0.0565971	4.28518	3	0.240318	4.52653	3	0.416087	0.346504	0.460292	0.632118	0.199202	-0.241344
FT0241	FT0241	367.43	330.123	NCGC00380964-01_C14H21N3O4_1-(5,10-Dioxohexahydro-1H,5H-dipy	1	330.122	330.123	367.376	367.483	2	1227;1996;4754;5646;5967;6286	148.0441;181.0714|199.30628845871;114.410806855372	1	-0.0103307	0.0274245	0.0192185	-0.00943901	-0.0833458	-0.016009	-0.01819	0.0273518	0.0225801	-0.0410338	0.0737844	0.0141685	3.95381	3	0.0655412	3.75347	3	0.0287984	0.259246	0.586289	0.549601	0.259953	0.200341
FT0242	FT0242	447.472	330.985	[2-hydroxy-3-(phenoxycarbonyl)phenyl]oxidanesulfonic acid	1	330.982	330.987	446.599	448.976	4	222;1229;2686;4156;5292;5968	80.96581;128.0361;151.0401;233.013;331.0396|69.6880044049919;73.5845706081776;202.434876427688;635.016828985488;85.7719768099855	1	0.00678233	-0.000795563	-0.0114039	0.0381815	0.000744696	0.00178419	-0.00337252	-0.00721473	-0.0183819	-0.0320369	-0.0235192	-0.000673685	3.78554	3	0.0258193	3.77737	3	0.0317776	0.922123	0.0352109	0.976423	0.010362	0.00817575
FT0243	FT0243	476.094	332.11	MMV688852;Domoic acid;Domoic acid	1	332.11	332.11	474.991	476.632	3	1230;3415;4157;4755;5293;5647	199.0727;297.0696;314.0974|38.0082877727887;65.2926094019676;53.7100020514799	1	-0.00253594	0.00371291	-0.00280255	0.00632803	0.00548143	-0.0176612	-0.00175047	0.00483106	-0.00465559	-0.00127873	-0.00758674	0.017584	4.01917	3	0.0854022	3.99824	3	0.082423	0.402648	0.395075	0.673899	0.171405	0.0209318
FT0244	FT0244	39.4861	333.008	[3-(7-hydroxy-4-oxo-4H-chromen-2-yl)phenyl]oxidanesulfonic a	1	333.008	333.009	35.93	40.2054	6	224;1231;1997;2687;3416;4158	79.95746;89.03958;91.01913;104.0268;116.0265;117.0347;127.055;132.0215;133.0295;134.0371;135.0089;135.0437;141.0341;141.071;143.0499;145.0295;151.0549;152.0627;153.0707;154.042;155.05;157.0289;157.0655;158.0368;159.0449;160.0166;161.024;165.0708;167.0501;168.0579;169.0659;171.0452;179.0351;179.0498;180.058;181.0657;182.0371;183.045;184.0527;185.0247;185.0602;191.0496;195.0451;196.0531;197.061;198…	1	0.026466	0.0134545	0.00451439	-0.0033351	-0.0108917	-0.0352083	-0.0272249	-0.0195319	0.00678393	-0.00541417	0.00835929	0.0355205	7.3254	3	0.997021	7.14278	3	0.997021	0.137427	0.861929	0.378111	0.422381	0.182627
FT0245	FT0245	39.0882	336.009	Tenoxicam;Tenoxicam	1	336.008	336.009	36.418	39.9374	5	227;1232;1999;2688;4159;5969	134.0322;135.0081;196.0467;209.0577;210.0638;211.0585;224.0443;225.0521;226.0565;253.0492;254.0543;255.0559;256.0598;269.0454;336.0091|81.6227080148025;84.1199326592687;111.9765475978;312.409229065335;303.195791661894;72.1569273807461;202.448086405391;450.218487909656;236.262893910094;581.184136709663;19247.0826157998;476.154171237921;4814.78150173588;296.414393936126;2788.6602541374	1	0.0260507	0.0118572	0.00275297	0.00314077	-0.0032611	-0.0176174	-0.025588	-0.0199728	0.00356248	-0.00659125	-0.00202729	0.018198	5.2867	3	0.881827	5.11894	3	0.823237	0.160845	0.793593	0.418132	0.378687	0.167761
FT0246	FT0246	445.148	337.077	Dibenzo[a,l]pyrene;MMV084864	1	337.077	337.077	443.94	445.318	3	2689;3417;4160;4756;4992;5294	59.0142;119.036;337.0763|70.5980348123592;32.1459864407245;106.64388663655	1	-0.0229359	-0.0228697	-0.0345301	0.0321242	0.021849	-0.0170803	0.0334639	0.00971723	-0.0431594	-0.00752233	-0.0282515	0.0178064	4.20184	3	0.184707	4.46178	3	0.359484	0.100939	0.995941	0.321006	0.493487	-0.259949
FT0247	FT0247	458.232	339.093	3'-Ketolactose;2-O-(4-O-Methyl-a-D-glucopyranuronosyl)-D-xyl	1	339.093	339.093	457.234	459.42	6	229;1233;2000;2690;3418;4162	97.02932;115.0396;159.029;339.0916|512.462891147865;835.046409882328;379.168819697547;359.770570078146	1	-0.00790057	-0.0102817	0.00362159	0.0125529	0.00627711	0.0363586	0.0135059	0.00259125	0.00136998	-0.00924092	-0.0149585	-0.0366191	4.79165	3	0.631579	4.89378	3	0.714002	0.0403766	1.39387	0.200896	0.697028	-0.102137
FT0248	FT0248	42.2435	339.27	CUDA* (internal standard)	0	339.26	339.292	41.3031	43.9025	6	230;1234;2001;2691;3419;4163	119.0503;163.1125;183.0121;197.0279;269.0469;339.2011;339.2319|160.43546550668;16516.2329951652;5468.60156318028;235.146461235126;367.296486269206;14352.7611455695;14017.2096366058	1	-0.00921334	-0.00305146	0.0222667	-0.0162284	0.00886917	0.0538364	0.00799222	0.0083703	0.0255819	0.0142456	-0.00320752	-0.0534417	5.17419	3	0.847071	5.21547	3	0.857994	0.612931	0.212589	0.827741	0.0821054	-0.0412815
FT0249	FT0249	476.341	341.109	REF_D-Trehalose;REF_Melibiose;REF_Sucrose	4	341.108	341.109	474.803	476.697	5	231;1235;2692;3420;4164;5295	59.01428;71.01412;89.02427;101.0249;113.0246;119.035;143.0344;161.0448;179.0557;341.1087|1001.57266233647;341.2240260398;797.86069294742;190.661215816557;262.37522266419;294.365972413608;66.4484230082849;346.666132726591;854.796216986398;907.987885091353	1	-0.0492305	-0.0232328	-0.131753	0.0321674	0.0466877	-0.0169817	0.0498655	0.0329579	-0.148107	0.0360854	-0.0148083	0.0187414	5.08197	3	0.80139	5.45919	3	0.909633	0.377458	0.423131	0.656477	0.18278	-0.377213
FT0250	FT0250	438.254	341.109	REF_D-Trehalose;REF_Sucrose;REF_Melibiose	2	341.109	341.109	437.668	439.858	3	232;1236;2002;5648;5970;6287	59.01401;341.1076|79.3280015692996;354.229719667018	1	0.00127757	0.0136379	0.00303743	-0.0276549	0.00434409	-0.00103374	-0.0125045	0.00623652	0.0073455	0.0282292	0.0147966	0.0011323	5.1832	3	0.849057	5.07089	3	0.796425	0.088837	1.05141	0.297206	0.526943	0.112309
FT0251	FT0251	455.532	341.108	REF_D-Trehalose;REF_Melibiose;REF_Turanose	4	341.108	341.108	454.549	456.778	4	233;1237;2694;4165;5971	59.01453;71.01463;89.02446;101.0242;113.0242;119.0362;161.0438;179.0553;221.0667;323.0918;341.109|511.53791966818;215.778194081895;373.38082593628;132.418363669507;109.634043531198;127.053714636192;40.5953622134405;191.497683857887;363.605503577493;33.2896409567866;564.901161059674	1	-0.0868783	0.0149602	-0.132422	-0.139971	-0.042394	0.0408813							4.757	2	0.602781	4.93383	3	0.731877	0.773198	0.111709	0.913862	0.0391194	-0.176824
FT0252	FT0252	492.181	341.109	REF_Melibiose;REF_D-Trehalose;REF_Sucrose	4	341.108	341.109	490.863	492.777	3	234;2693;4166;4993;5296;5972	59.01412;71.01428;85.02937;87.00841;89.02424;101.0249;113.0245;119.0348;125.0231;161.0455;179.0559;341.1091|404.509114107232;141.290630091466;30.2744387612336;80.226025062148;232.858691593093;148.77775502085;40.2736308240236;130.192072727778;39.5335675456266;411.119487015458;358.965346168672;438.187419064769	1	-0.0286693	0.0149246	-0.0278625	-0.0870679	-0.0471035	0.0343169	0.0042105	0.0356739	-0.0148219	0.0644192	0.112238	-0.0346398	5.14644	3	0.836147	5.11785	3	0.821251	0.90749	0.0421584	0.966416	0.0148357	0.0285867
FT0253	FT0253	450.684	343.122	REF_Maltitol;Lactitol;Lactitol	2	343.122	343.123	450.474	451.564	5	235;1238;2003;3421;4167;5649	59.0143;89.02403;343.1237|246.607047408588;110.935046505247;449.098247421364	1	-0.00471281	-0.00391853	0.00197498	0.0391649	0.00237529	-0.0164828	0.00597062	0.00346924	-0.00514681	-0.0350541	-0.0291031	0.0156969	4.55955	3	0.455809	4.60272	3	0.474677	0.57103	0.243341	0.804854	0.0942827	-0.0431734
FT0254	FT0254	409.603	344.061	EP_M346;MMV019189;MMV676350	1	344.06	344.062	408.402	410.888	6	236;1239;2004;2695;3422;4168	142.0146;262.0571|966.16892803015;720.22033733893	1	-0.00366015	0.000831101	-0.00743302	0.0180573	0.0127877	0.000712231	0.00141293	0.00436408	-0.011806	-0.00672111	-0.0203297	-0.00111084	4.19303	3	0.177756	4.20023	3	0.178749	0.879241	0.0558923	0.963078	0.0163384	-0.0071955
FT0255	FT0255	81.3327	345.101	MMV688330;Muscomin;5,7-dihydroxy-2-(3,4,5-trimethoxyphenyl)-	1	345.1	345.101	80.0802	94.0519	6	237;1240;2005;2696;3423;4169	133.0297;135.0449;161.0245;179.035;203.1435;247.1338;265.0713;265.1447;345.0295;345.1003;345.1569|114.572569512552;373.212036722553;1040.46273555929;437.791725376066;698.508106358761;4173.861422762;349.95336199911;4848.39404585295;209.533796933965;3495.59030973756;166.823875749162	1	0.030936	-0.0128849	-0.0173935	0.0113632	-0.00726302	0.000969006	-0.00679479	-0.0402044	-0.0172687	-0.0136715	0.000508393	0.000941807	4.7988	3	0.644489	4.82121	3	0.659384	0.89411	0.0486089	0.965026	0.015461	-0.022418
FT0256	FT0256	319.448	345.228	Sorbitan laurate	1	345.227	345.228	318.663	321.088	6	238;1241;2006;2697;3424;4170	247.2054;265.216;291.1976;309.2067;327.2182;345.2285|747.825114959537;632.235695203229;509.252392654997;980.444328245477;1466.70080886582;3674.15914742175	1	-0.0053147	-0.00318143	-0.0123041	0.0210033	0.0243861	-0.0353698	0.00592783	0.00360317	-0.0177531	-0.00164677	-0.0306985	0.0353291	4.28407	3	0.238332	4.3302	3	0.262165	0.498437	0.30239	0.757053	0.120874	-0.0461332
FT0257	FT0257	484.542	348.105	Ampicillin;Cefradine;Ampicillin	1	348.104	348.106	484.206	485.482	5	242;1242;2007;3425;4172;5650	128.0346;283.0576;295.0581;330.0941|113.035521882202;206.782304096669;118.574386630098;253.890851057486	1	-0.000790571	0.00812952	0.0024154	0.00617415	-0.00182919	0.000451254	-0.00667404	0.0058068	0.000989775	-0.00651088	-0.00287329	-0.000402159	4.33932	3	0.277061	4.27605	3	0.227408	0.0244535	1.61166	0.151639	0.819188	0.0632621
FT0258	FT0258	38.1627	349.004	Apigenin 7-sulfate;{3-hydroxy-5-oxo-2-[3-(sulfooxy)phenyl]-5	1	349.003	349.004	35.93	38.8875	6	243;1243;2008;2698;3426;4173	63.02438;65.00361;79.95735;83.01384;89.00315;91.01897;105.0343;107.014;117.0346;119.0501;121.029;129.0344;130.042;131.0498;132.0214;133.0298;134.0371;135.009;135.0445;141.0343;141.0708;143.05;145.0292;145.0655;147.0083;148.0164;149.0241;151.0038;151.0548;152.0629;153.0711;154.0422;155.0502;156.0214;156.0577;157.0297;157.0651;158.0374;159.0453;160.0162;161.0243;167.0501;168.0582;169.0659;171.045;1…	1	0.0211849	0.0206929	0.00279347	0.000670613	-0.011496	0.054242	-0.0304581	-0.009786	0.00351179	-0.00778079	0.00765816	-0.0538311	7.58085	3	1	7.3563	3	0.999007	0.0282761	1.54858	0.16523	0.78191	0.224548
FT0259	FT0259	444.735	351.058	Febuxostat (Uloric);a-L-threo-4-Hex-4-enopyranuronosyl-D-gal	1	351.057	351.059	443.94	446.387	6	246;1244;2009;2699;3428;4175	87.00914;115.004;174.016;175.0248;291.0349;351.0562|218.559399872454;1005.53729318912;93.4663551933468;2010.80091791509;288.661840700433;3263.13509219706	1	-0.024512	0.00292583	-0.0102296	0.0390397	-0.036041	-0.0332471	0.0115408	0.0275562	-0.0183658	-0.0512388	0.0100847	0.0339016	4.38239	3	0.320755	4.4296	3	0.331678	0.756015	0.12147	0.907398	0.0422023	-0.0472101
FT0260	FT0260	38.1627	352.004	5'-Hydroxytenoxicam	1	352.004	352.005	35.93	38.8875	6	247;1245;2010;2700;3429;4176	117.034;118.0376;119.0501;120.0536;133.0288;134.0319;151.0035;152.0063;160.0473;170.0688;176.011;177.0143;181.0637;182.0693;183.0439;184.0484;197.0552;198.0642;200.0434;202.058;214.0582;224.0439;225.0504;226.059;228.0385;241.0455;242.0538;269.0436;269.2236;270.049;271.0506;272.0548;352.0047|217.811095878234;241.608171533912;256.265177776964;246.889573115006;558.778325209717;476.091796309714;595.3…	1	0.0221994	0.0206117	0.00158543	0.00139569	-0.00278187	-0.0358472	-0.03095	-0.0109174	0.00188194	-0.00319304	3.06248e-05	0.0364	5.56487	3	0.939424	5.33907	3	0.890765	0.0318	1.49757	0.173095	0.761715	0.225794
FT0261	FT0261	367.363	353.12	2-Hydroxyenterodiol;4-Hydroxyenterodiol;6-Hydroxyenterodiol	1	353.118	353.122	366.481	369.161	5	248;1246;2701;3430;4177;5297	84.00922;85.0407;110.0251;127.051;154.0143;171.0413|691.727691439137;135.854620082559;200.444223189319;2495.16035215941;1816.08185433022;4357.88328294595	1	-0.00201486	0.00861176	-0.00708386	0.00661783	-0.00639997	0.0367768	-0.00633024	0.00698676	-0.00903781	-0.00674083	0.00401362	-0.036459	4.26442	3	0.229394	4.2044	3	0.181728	0.133848	0.873388	0.370288	0.43146	0.0600139
FT0262	FT0262	435.802	355.124	Eseroline Fumarate;4-O-Methylgalactinol;Galactopinitol B	2	355.124	355.125	434.61	437.239	6	250;1247;2011;2702;3432;4178	59.01426;71.0141;73.02966;85.02924;87.0089;89.02438;101.0242;113.0246;119.035;125.0241;131.0351;142.0279;143.0347;149.0455;157.0515;161.0454;179.056;193.0712;297.0827;355.125|5715.77949171494;2039.66073946878;257.546730768169;560.394327794771;592.465739041533;3922.84959616931;1855.76743799933;1367.81176301456;1497.85155292319;766.515671605169;189.676940161486;338.427855668444;606.513197614392;208…	1	-0.00122564	0.00717827	-0.00278583	0.00980542	0.00362632	0.000885567	-0.00555765	0.00556854	-0.00530194	-0.0053063	-0.00829056	-0.00089344	6.11154	3	0.980139	6.0594	3	0.978153	0.103796	0.983821	0.324603	0.488647	0.0521363
FT0263	FT0263	77.4837	355.321	2(R)-hydroxydocosanoic acid	1	355.321	355.321	76.3952	78.0632	6	251;1248;2012;2703;3433;4179	309.3164;355.1954;355.3218|1611.3282693455;165.002444539891;2688.10007444123	1	0.0223912	0.00755537	-0.00657535	-0.0308421	0.0145373	0.0159131	-0.0194234	-0.0197322	-0.000773014	0.0372739	0.00907833	-0.0155009	4.56192	3	0.459782	4.44339	3	0.344588	0.329958	0.481541	0.619902	0.207677	0.118531
FT0264	FT0264	455.532	357.104	N6-cis-p-Coumaroylserotonin;Ketophenylbutazone;Indole-3-acet	1	357.104	357.105	454.549	456.778	6	253;1249;2013;2704;3434;4180	57.03491;59.01414;71.0139;73.02951;75.00881;85.0292;89.02422;99.00862;101.0242;111.0087;113.0241;119.0344;128.0348;129.0191;141.0184;159.0292;161.045;177.0394;179.056;221.066;339.0928;356.0093;357.1037|418.700988639385;2226.73949810023;669.38321662756;73.01927822121;4024.18837571344;752.06600634343;1050.30986619809;330.24136556112;576.000098800392;184.930032151743;485.074547155945;673.53446955696…	1	-0.00191763	0.00932644	0.000971801	0.0115427	0.00661591	0.0365825	-0.00705079	0.00773512	-0.00193021	-0.00595597	-0.0130708	-0.0366625	5.86725	3	0.966236	5.79865	3	0.961271	0.0861345	1.06482	0.290435	0.53695	0.0686061
FT0265	FT0265	406.731	359.007	Pseudouridine 5'-phosphate;Uridine 2'-phosphate;3'-UMP	1	359.002	359.011	405.79	407.834	4	256;2706;3435;4181;4994;5298	85.02952;112.9852;127.0021;141.0173;195.05|83.1889737868103;115.133546643895;431.181700929439;85.9724225266504;81.1225686374314	1	-0.000484989	0.00189	0.00926416	-0.00884771	-0.0179755	-0.0361451	-0.00143552	0.00179676	0.0118237	-0.00458534	0.0184433	0.0356609	4.49009	3	0.409136	4.47183	3	0.363456	0.660771	0.179949	0.852178	0.0694697	0.0182621
FT0266	FT0266	101.585	359.052	Mahaleboside;3,4,5-trihydroxy-6-{[(2E)-3-phenylprop-2-enoyl]	1	359.045	359.058	101.116	102.053	2	255;4182;4995;5299;5651;5973	132.0207;134.0372;149.0602;160.0161;160.0403;175.0387;193.0497;193.054;219.055;279.0875;329.1101;341.124;359.0451;359.165;359.1856|42.5594777441461;544.64687437015;67.6625088611317;149.793811192026;49.2546567675959;282.337278411643;655.784181795495;50.295480633298;61.6740033718941;64.6917277280522;38.1798073505593;66.8563284825382;93.3148681166728;30.3122682711432;31.9084507973457	1	-0.026931	0.0379892	-0.0268416	0.0250278	0.0163224	-0.0339716	-0.0172701	0.0497078	-0.0372559	2.16222e-05	-0.0172105	0.0331365	4.45623	3	0.383317	4.2423	3	0.202582	0.321519	0.492793	0.614876	0.211212	0.213933
FT0267	FT0267	86.2669	359.046	Alpha-hydroxyalprazolam;4-hydroxyalprazolam;MMV676048	1	359.044	359.046	85.9287	87.4898	3	1250;2014;2705;4757;5974;6288	85.0295;103.0401;117.0337;132.0204;134.0372;149.0606;160.0152;175.0403;193.0508;279.0872;359.0447;359.0764;359.1123;359.1235;359.1416;359.163;359.1709|34.9321553675622;172.61397687443;59.8029149610539;174.267630738403;2564.54252306441;404.433564955809;1036.66772882754;1614.38888743424;4137.93745565601;398.230262615263;822.152791595559;79.3613392532365;30.310073389785;87.7414275410047;33.502089099…	1	0.0925698	0.00880233	-0.0821989	0.0109008	-0.0829998	-0.0153749	-0.0614604	-0.0942583	-0.0797586	-0.041866	0.0823254	0.0211017	4.7035	3	0.560079	4.40516	3	0.307845	0.555475	0.255336	0.79764	0.0981929	0.298343
FT0268	FT0268	453.821	361.043	2-O-Galloylgalactaric acid;6-(6-carboxy-2,3,4-trihydroxyphen	1	361.042	361.06	453.189	454.55	5	258;1251;2015;3436;4183;5652	180.9803;195.0513;361.0438|81.5397481885554;125.016281284088;617.166457271708	1	-0.0112331	-0.017998	-0.0227062	0.0356824	0.0251837	-0.0173046	0.022297	0.000949833	-0.0309453	-0.0126914	-0.0382486	0.0167965	3.90429	3	0.0476663	4.08837	3	0.118173	0.114248	0.94215	0.341389	0.466751	-0.184081
FT0269	FT0269	138.226	361.14	MMV019993;NCGC00347760-02![5-acetyloxy-3-(hydroxymethyl)-2-o	1	361.139	361.141	134.585	139.241	4	259;1252;2016;2707;5975;6289	161.0475;189.0432;221.0692;267.1125;311.1023;343.1266|110.74842689295;244.607676511926;61.3313426856962;105.252184265532;194.510901528446;235.724877558232	1	0.0151374	-0.00185346	-0.00131767	0.0135251	0.00634034	0.000689785	-0.00726255	-0.0166087	-0.00290228	-0.00986646	-0.0157206	0.000692563	4.3807	3	0.318769	4.35394	3	0.275074	0.730988	0.13609	0.889632	0.0507898	0.0267531
FT0270	FT0270	314.125	361.223		NI	361.222	361.223	313.364	316.208	6	260;1253;2017;2708;3437;4184	171.1024;273.1706;361.2222|330.530896333673;161.39725869042;1114.63718462317	1	-0.00643601	-0.00631318	0.000213212	0.0116979	0.0028825	0.000399124	0.00920991	0.00323782	-0.00206597	-0.00919132	-0.0102533	-0.000324485	4.35062	3	0.290963	4.4185	3	0.322741	0.0777055	1.10955	0.27748	0.556768	-0.0678756
FT0271	FT0271	38.1627	363.018	[5-(7-hydroxy-4-oxo-4H-chromen-2-yl)-2-methoxyphenyl]oxidane	1	363.017	363.018	35.93	38.8875	6	261;1254;2018;2709;3438;4185	125.0608;132.0206;147.0088;167.05;183.0451;184.0528;195.0445;195.0648;196.053;211.0399;212.0484;223.0406;224.0478;227.0371;233.1177;239.0349;239.3094;240.0433;251.036;255.0299;263.0928;267.0297;267.2196;268.0384;269.0435;278.1156;282.1973;283.0614;363.0181;363.1821|300.312022505936;387.065693443566;925.423698801406;314.805894675781;1161.52606026786;10477.2522957396;535.521149398912;358.7981666633…	1	0.0169278	-0.00193136	0.00690813	-0.000848536	0.00685585	-0.0185761	-0.00822489	-0.0184728	0.00844559	0.00114252	-0.00928284	0.0188389	6.29362	3	0.985104	6.25925	3	0.986097	0.682769	0.165727	0.862123	0.0644305	0.0343645
FT0272	FT0272	436.095	364.049	Fludarabine;Metolazone;Metolazone (Zaroxolyn)	1	364.049	364.05	435.737	437.239	4	263;1255;3439;4186;5300;5653	100.0407;135.9372;138.0563;155.0828;204.9949;234.9697;238.1204;247.0067;247.0427;274.0539;276.0689;300.0331;302.0478;318.0435;320.0599;346.0381;364.0485|1061.54698203523;322.260244457419;525.22173398575;1344.85019506511;184.410124727697;676.927428141464;412.657950751004;314.886882273004;113.790923994986;211.828063781309;113.296282966928;186.644089653294;1023.40462880272;249.214549529711;3816.1808…	1	-0.00326352	-0.00377136	-0.00838848	0.00807208	0.00570967	-0.0540971	0.00522639	0.00101132	-0.0104887	-0.0018642	-0.00750018	0.0538899	4.68722	3	0.545184	4.72984	3	0.583913	0.192026	0.716639	0.45642	0.340635	-0.0426135
FT0273	FT0273	39.4861	364.998	Luteolin 4'-sulfate;Luteolin 7-sulfate;[3-(3,5,7-trihydroxy-	1	364.998	364.999	37.7234	40.2054	6	264;1256;2020;2710;3440;4187	63.0241;65.00332;79.95734;107.0137;119.0498;121.0294;123.045;132.0211;133.0293;135.0086;135.0449;141.07;143.0499;145.0289;146.0368;147.0091;147.0446;148.0162;149.0242;151.0033;151.04;151.0543;154.0425;155.0503;157.0293;157.0656;158.0372;159.0448;161.0601;163.0031;165.0185;167.0498;169.0655;170.0372;171.0449;173.0237;173.0606;174.0317;175.0396;176.0113;177.0191;180.0581;182.0364;183.0447;184.0526;…	1	0.0212711	0.0285982	0.00159928	0.0304447	-0.00821459	0.0213997	-0.0375238	-0.00469248	-0.00364333	-0.0320679	-0.0145261	-0.0190163	6.48406	3	0.993049	6.19715	3	0.982125	0.020523	1.68776	0.14554	0.837019	0.286909
FT0274	FT0274	333.263	365.145	Rhodotulic acid;Rhodotulic acid;Rhodotorulic acid	1	365.143	365.145	327.932	335.719	5	265;1257;2711;3441;4188;5301	221.1027;285.1246;365.0825|260.781874117302;387.351534303406;196.235143279262	1	-0.00926267	-0.015555	-0.00967662	0.0104861	0.00590195	-6.99941e-05	0.0189956	0.00034056	-0.012039	-0.00425534	-0.00901918	6.2422e-05	4.37681	3	0.309831	4.52992	3	0.422046	0.0105493	1.97678	0.0992818	1.00313	-0.153109
FT0275	FT0275	374.067	365.18	(2R,6x)-7-Methyl-3-methylene-1,2,6,7-octanetetrol 2-glucosid	1	365.18	365.18	374.067	374.067	1	1258;4758;5302;5654;5976;6290	365.1797|59.5220127715152	1	0.00262972	-0.00397643	-0.0111504	0.0272194	0.0256859	-0.00813351	0.00194734	-0.00495391	-0.0171156	-0.00767996	-0.0372195	0.00936457	3.88438	3	0.0446872	3.91421	3	0.0566038	0.685464	0.164016	0.862827	0.0640761	-0.0298322
FT0276	FT0276	331.635	366.112	2,4,5-trihydroxy-5-(methylamino)-3,4-diphenylpentanoic acid;	1	366.112	366.112	331.635	331.635	1	267;4996;5303;5655;5977;6291	186.0446;276.0796;366.1112|50.5222022519206;33.5699798653877;35.436559421089	1	-0.00787281	-0.00600601	0.00923979	0.0263471	-0.0158926	0.00169851	0.00959511	0.00555679	0.00533529	-0.0357748	-0.00703392	-0.00143682	4.08344	3	0.119166	4.14812	3	0.148957	0.367518	0.434721	0.651869	0.18584	-0.0646772
FT0277	FT0277	370.711	366.127	Alitame;Reticuline N-oxide	1	366.127	366.128	369.983	371.439	2	268;1259;5304;5656;5978;6292	142.0659;366.1173|43.1455601205471;45.1011026115793	1	-0.00752788	0.00281558	-0.00541101	0.00532908	-0.0126511	-0.0172833	0.00191683	0.00936092	-0.00688299	-0.00971984	0.00984325	0.0173956	3.96842	3	0.0705065	3.96864	3	0.0675273	0.996181	0.00166168	0.999243	0.000328855	-0.000224109
FT0278	FT0278	331.635	367.106	NCGC00384606-01![4-acetyloxy-2,5-dihydroxy-6-(hydroxymethyl)	2	367.105	367.107	330.576	334.097	5	270;1260;2021;2712;3442;6293	113.0243;115.0208;157.0307;169.0302;187.0425;205.0527;277.0736;367.1061|138.721124598518;876.054186321315;510.225149525938;200.287729645913;1706.2384456951;454.761837513968;1366.81418438069;2398.97226580586	1	-0.00773092	0.00471772	0.0315453	0.0293986	-0.00766763	-0.0166821	2.51007e-05	0.0126581	0.0273875	-0.0390192	-0.0228759	0.0148765	4.63288	3	0.510427	4.60356	3	0.477656	0.789978	0.102385	0.921945	0.035295	0.0293211
FT0279	FT0279	434.61	368.048		NI	368.047	368.051	434.403	437.239	5	271;1261;2713;3443;4189;5305	100.0404;155.0819;238.965;306.0428;324.0548;350.0332;368.0458|246.985243589223;365.870856041826;214.721170364874;296.502854584514;954.963079307217;438.369808679025;2391.81270664788	1	-0.00106386	-0.00157906	0.000695725	0.0115887	-0.00113368	0.0187065	0.00193319	0.000440056	-0.00129626	-0.0115293	-0.00713851	-0.0186108	4.28636	3	0.241311	4.30139	3	0.245283	0.503805	0.297737	0.76206	0.118011	-0.0150336
FT0280	FT0280	63.7365	369.028	(-)-Epicatechin sulfate;[2-hydroxy-5-(3,5,7-trihydroxy-3,4-d	1	369.027	369.028	63.324	64.6843	5	272;1262;2714;3444;4190;5306	109.0294;123.0441;125.0234;137.0245;151.0401;164.0103;179.0346;187.0399;200.9861;203.0704;205.0499;230.9964;245.0822;289.0717;369.0281|71.0530835505303;141.47170895011;286.932727359095;174.254016181065;230.713478339865;61.4518782566222;130.849790998207;66.775951629495;90.7022975553247;302.805802833441;233.154901495647;697.515922692511;588.655109722498;1478.51087206785;3519.32994386139	1	0.0281291	0.0159971	0.00931489	-0.000131733	0.000593238	-0.0531202	-0.0304268	-0.019507	0.0108338	-0.00297754	-0.00520969	0.0543553	4.78058	3	0.623635	4.57179	3	0.450844	0.110831	0.955338	0.338119	0.47093	0.208782
FT0281	FT0281	235.838	369.06	Chlorpromazine-N-oxide;hydroxychlorpromazine;Suillusin	1	369.06	369.061	235.229	236.27	4	273;1263;3445;4191;5307;5657	79.95747;94.9807;106.9808;124.9913|666.875402076388;667.554999477779;296.187266830241;16217.9241715345	1	-0.0425597	-0.00335736	-0.0465224	0.0918366	-0.00833403	-0.0495824	0.0276253	0.0422577	-0.0678872	-0.0726231	-0.0361045	0.0479421	4.39369	3	0.332671	4.55683	3	0.439921	0.572211	0.242444	0.804854	0.0942827	-0.163144
FT0282	FT0282	365.376	370.139	Isradipine;MMV001493;Naratriptan HCl	1	370.139	370.14	364.755	365.997	2	274;2022;4997;5658;5979;6294	188.0614;206.0713;370.1415|77.3467032944836;38.6706475363269;502.342146291033	1	0.00837078	0.0070275	0.00756767	-0.00118208	0.0105389	0.0181919	-0.0110272	-0.00429978	0.00799079	0.00500483	-0.0110629	-0.0175535	4.73597	3	0.58292	4.65448	3	0.528302	0.0840201	1.07562	0.288765	0.539455	0.0814937
FT0283	FT0283	365.873	371.136	syringin;Hapalindole D;Hapalindole D	2	371.136	371.137	364.755	367.836	5	275;2023;2715;3446;4194;4998	59.01407;61.01065;71.01376;89.02472;101.0241;115.0213;163.0614;171.0471;181.0718;189.0575;191.0731;207.0683;353.1249;371.1369|181.290580338135;180.49615764357;368.417202678447;64.6018143844969;218.723722388446;243.767945371683;72.022848062619;450.66824567255;385.336543977922;2924.60730328988;949.342780837404;3584.66245095499;476.159740740172;37834.9153953892	1	-0.00382794	0.00104354	0.0135527	-0.00795448	-0.0133156	-0.0178498	0.00123421	0.00497072	0.0158336	-0.00371749	0.0127082	0.017754	5.30925	3	0.888779	5.30548	3	0.88282	0.938301	0.0276578	0.979942	0.00879943	0.0037694
FT0284	FT0284	406.913	373.011	2-(3,4-dihydroxyphenyl)-3-hydroxy-5-sulfino-3,4-dihydro-2H-1	1	373.009	373.011	405.79	408.304	6	276;1265;2024;2717;3447;4195	59.01413;127.0012;141.0168;209.0044|4603.18597004755;9486.9304160818;8739.29518708972;798.672853940158	1	-0.00900788	-0.0050653	-0.000643405	-0.00582433	-0.00242168	-0.0184115	0.00969965	0.00625588	0.000121074	0.00439847	0.00679065	0.0181245	5.02063	3	0.773585	5.08601	3	0.807349	0.128776	0.890164	0.362743	0.440401	-0.0653734
FT0285	FT0285	64.3813	373.132	Condylocarpine N-oxide;Perivine;pericyclivine-N-oxide	1	373.132	373.136	63.3343	67.4114	6	277;1266;2025;2718;3448;4196	79.95722;207.1763;231.1753;233.1534;249.1862;275.1653;293.1758;373.0574;373.1328|272.371260801716;433.785156072494;3976.37070844279;158.105289504221;857.122633217011;13306.5539658526;20138.0846346634;226.006853883757;14988.4996485085	1	0.026489	-0.0051297	-0.00614169	0.015572	-0.0145961	0.0542151	-0.0110738	-0.0305014	-0.00666501	-0.0237348	0.00106638	-0.0545808	4.89587	3	0.704071	4.86429	3	0.695134	0.815953	0.0883349	0.93358	0.0298483	0.0315801
FT0286	FT0286	480.119	375.108	2-(3,4-dimethoxyphenyl)-5,7-dihydroxy-6,8-dimethoxy-3,4-dihy	1	375.108	375.11	477.677	480.708	5	278;1267;2719;3450;4198;5308	128.035;357.0978;375.1009|213.688670910317;127.264499238993;63.585268916222	1	-0.00548612	0.00185514	0.00167707	0.0131	-0.000212373	-0.0174554	0.00151162	0.00712267	-0.00105946	-0.0119378	-0.00864982	0.0170117	4.24312	3	0.216485	4.24294	3	0.205561	0.996021	0.00173169	0.999243	0.000328855	0.000184992
FT0287	FT0287	307.93	375.13	RIBOFLAVIN;REF_Riboflavin;Riboflavin	4	375.129	375.13	306.461	309.399	2	3449;4197;4759;4999;5309;5659	212.0838;255.0881|114.218569681636;405.932344627774	1	-0.0216076	-0.0732097	0.0437891	0.0690147	-0.028681	0.0171313	0.0757001	-0.0173134	0.0372635	-0.0973339	-0.0393221	-0.0119437	3.55689	3	0.00893744	4.17658	3	0.165839	0.0303269	1.51817	0.17061	0.767996	-0.619682
FT0288	FT0288	41.8004	375.184	14,19-Dihydroaspidospermatine;MMV675969;18-Oxocortisol	1	375.184	375.243	39.9874	43.9025	4	279;2026;2720;4199;5000;5980	143.0539;149.0083;159.0843;209.0127;217.0709;275.0595;277.0753;289.0747;291.0913;331.3381;333.316;343.1197;357.1372;358.0535;359.0111;359.1541;375.145;375.184;375.2494;375.3266|309.947387382758;115.006175894518;1108.32364345549;403.250127743794;187.077472058243;257.358856491953;421.547854987872;388.117813564295;22283.3749965603;224.48862413631;996.176148741887;141.901425179697;668.437127783224;76…	1	-0.0142153	-0.0130192	0.0523243	-0.0176998	-0.0087396	0.0176518	0.0193517	0.0088989	0.0582988	-0.00347613	0.00273854	-0.0189521	4.99093	3	0.762661	5.11183	3	0.818272	0.464348	0.333156	0.729432	0.137015	-0.120898
FT0289	FT0289	496.255	376.099	Lactosamine;6-(alpha-D-Glucosaminyl)-1D-myo-inositol;Gravacr	1	376.099	376.1	495.146	496.795	6	280;1268;2027;2721;3451;4200	113.0355;127.0509;128.0351;226.0361;243.0609;358.088|231.58458767783;68.3192075617512;676.545800030858;376.42198580198;111.557821387146;144.962922209805	1	-0.00248173	-0.000136042	0.0120044	0.011798	-0.00805046	-0.0531341	0.00140607	0.00321532	0.010629	-0.0185898	-0.0049026	0.0532783	4.2911	3	0.246276	4.29367	3	0.236346	0.952118	0.0213091	0.985389	0.00639245	-0.00257502
FT0290	FT0290	42.1672	379.012	6-Thioxanthine 5'-monophosphate;6-Thioxanthylic acid;Tectori	1	379.012	379.013	39.9874	42.8527	6	281;1270;2028;2722;3452;4201	79.9574;148.0161;172.0527;176.0115;183.0451;195.0449;199.0395;200.048;211.0405;212.0476;227.0353;228.0432;239.0349;240.0426;255.0297;256.0381;267.0292;269.0456;283.0249;283.1648;284.033;294.1121;297.0408;298.1408;299.0565;361.134;379.0133;379.1768|472.101001122358;1576.47124287855;324.086960363238;478.47452548333;727.120028188466;319.98213468752;814.238535088423;2822.2687024827;2562.87093156726;2…	1	0.0281359	0.0122899	0.00351703	0.0332685	-0.00516816	-0.0154403	-0.0273391	-0.0212556	-0.00086424	-0.0356436	-0.0213148	0.0168219	5.66205	3	0.950348	5.48442	3	0.914598	0.214936	0.66769	0.491879	0.308142	0.177628
FT0291	FT0291	35.2752	381.025	6-(2-carboxy-3,5-dihydroxyphenoxy)-3,4,5-trihydroxyoxane-2-c	1	381.025	381.026	34.6351	35.9153	2	282;1271;5310;5660;5981;6295	65.00384;97.02837;109.0287;121.029;134.0365;134.6368;135.0449;149.9947;161.0243;165.0188;268.0367;269.0445;283.0626;284.0255;286.0368;299.0598;301.0208;301.0716;381.0277;381.2332;381.3736|65.4963261715857;38.144250640633;64.1676681962863;87.2098308948161;225.460584618745;42.9787760102784;7523.25130594836;105.505875968329;108.781874476274;5241.9249718998;94.408547126875;160.174037712318;87.8119322…	1	0.0222706	0.102612	-0.1181	0.0380393	0.00782682	-0.0509232	-0.101783	0.0329976	-0.135568	0.0108448	0.0106121	0.0500209	4.98425	3	0.757696	4.15862	3	0.155909	0.07435	1.12872	0.276158	0.558842	0.825636
FT0292	FT0292	66.0653	381.049	7-[(6-carboxy-3,4,5-trihydroxyoxan-2-yl)oxy]-1-oxo-1H-isochr	1	381.049	381.049	65.1066	67.4114	3	2723;3453;4202;4760;5001;5311	96.95973;241.0025;301.0352;381.0486;381.182;381.23|679.861218520031;432.792130715424;55.8676741041637;2812.88699817878;42.7326575108737;209.842864543157	1	0.0212226	-0.0211996	-0.0163546	0.00864995	-0.0200213	-0.0364362	0.00609219	-0.0349959	-0.0154459	-0.0187972	0.0133147	0.0376704	4.37051	3	0.303873	4.48474	3	0.374379	0.42684	0.369735	0.693271	0.159097	-0.114229
FT0293	FT0293	338.262	381.122	Nadifloxacin;Nadifloxacin;Farnesyl pyrophosphate	1	381.12	381.123	335.929	340.972	5	283;2029;2724;3454;4203;5002	187.0428;201.057;219.0676;291.0891;381.1209;381.2302|281.495519608977;682.974767776307;1422.1847259641;2598.68586685264;2053.61152720056;230.113690292001	1	-0.0136802	-0.0275085	0.0126451	0.00560828	-0.0202277	-0.0181745	0.0317887	-0.00128716	0.0135953	-0.0218424	0.00889723	0.0172644	4.28899	3	0.243297	4.53855	3	0.427011	0.013544	1.86825	0.112276	0.949715	-0.249566
FT0294	FT0294	435.26	382.108	Nafamostat mesylate;Evoxine;Bisacodyl	1	382.105	382.111	433.287	437.239	6	284;1273;2030;2725;3455;4204	134.0472;162.0792;206.0684;266.0859;382.1013|2025.00668303368;165.046342308136;882.366006051666;123.587564389197;982.252438967373	1	-0.00249598	0.000543422	-0.00744849	0.0229847	0.00155	0.0552653	0.000927727	0.00307568	-0.0122231	-0.0178218	-0.0142179	-0.055048	4.3913	3	0.327706	4.39692	3	0.301887	0.907875	0.041974	0.966416	0.0148357	-0.00561899
FT0295	FT0295	506.987	383.119	S-Adenosyl-homocysteine;S-(5'-ADENOSYL)-L-HOMOCYSTEINE;MMV01	2	383.119	383.119	506.892	507.768	3	285;1274;2726;5312;5982;6296	59.01458;71.01423;89.02402;101.0228;113.0255;119.0354;179.0559;203.0573;221.0677;235.0816;365.1128;383.1175|312.623809026397;93.8782344334051;135.160291851215;62.6134514477997;39.3789888541136;59.4701184657509;40.1768393720758;34.7881805852921;60.0798386199187;38.7213781095454;32.1709950453624;640.696200864176	1	-0.0227483	0.0029536	-0.039644	0.0417942	-0.00235228	0.0383379	0.0107698	0.0246309	-0.0508622	-0.0263316	-0.0109539	-0.0386412	5.09264	3	0.813307	5.14848	3	0.835154	0.744404	0.128191	0.898163	0.0466448	-0.0558393
FT0296	FT0296	74.8783	383.353	Cerebronic acid	1	383.352	383.353	74.5394	75.287	3	286;2031;2727;5003;5983;6297	335.3307;337.3482;365.3426;383.0458;383.0796;383.3526|66.2867767402531;1765.47957986841;46.6622747277142;54.3698732741973;39.5439367768176;2882.35800389663	1	0.0333767	0.0067448	0.0173704	-0.0395457	0.067015	-0.0386545	-0.0251012	-0.0308115	0.0249646	0.0677118	-0.0387847	0.0404804	4.79151	3	0.629593	4.64174	3	0.510427	0.466798	0.330871	0.730354	0.136466	0.149775
FT0297	FT0297	48.9671	383.352	Cerebronic acid	1	383.351	383.353	45.2761	49.3789	4	287;1275;2032;2728;5984;6298	335.3348;337.348;383.3528|117.158563165401;1791.24632933984;3194.56477814564	1	0.0128482	-0.000546018	0.0116404	-0.0105948	0.0148862	0.0181486	-0.00701164	-0.0134175	0.0145437	0.0138575	-0.0105997	-0.0165599	4.47101	3	0.396226	4.4356	3	0.337637	0.636464	0.196226	0.843314	0.0740104	0.0354115
FT0298	FT0298	460.748	386.119	Pesticide1_Dimethomorph Isomer 1*_C21H22ClNO4_(2E)-3-(4-Chlo	1	386.119	386.121	459.928	461.924	4	288;2033;2729;3456;5004;6299	127.0505;128.0347;146.0453;195.0793;238.0831;239.0675;257.0765;368.111;386.1202|76.8597352093934;1822.06080023227;424.909613948412;101.998742723934;138.985306741483;962.218638597653;201.787863695884;260.306394107414;1119.87998415186	1	-0.00948112	-0.00306116	-0.0145503	0.0146569	-0.00234279	-0.0534163	0.008225	0.0077732	-0.0183405	-0.0102022	-0.00243631	0.0530742	4.50861	3	0.424032	4.565	3	0.445879	0.379242	0.421084	0.657309	0.18223	-0.056383
FT0299	FT0299	406.913	387.026	13alpha-Hydroxydolineone;4,7-dihydroxy-3-[(4-hydroxy-2-oxo-2	1	387.025	387.027	405.79	408.304	6	289;1276;2034;2730;3457;4205	59.01442;140.5901;141.0171;223.0203;305.0226;387.0601|37002.1514206257;392.943112351099;103140.419783191;6604.85347505739;1701.06655379573;976.600744462098	1	-0.0115575	-0.00288496	-0.018384	0.00376043	0.00144934	-0.0545542	0.00937359	0.00966619	-0.020699	0.00322888	0.00321647	0.0536544	5.4785	3	0.926514	5.54112	3	0.927507	0.386989	0.412301	0.661554	0.179435	-0.0626209
FT0300	FT0300	59.9921	387.075	Atovaquone;Atovaquone (Atavaquone);Urolithin B 3-O-glucuroni	1	387.075	387.081	59.1237	62.5121	3	290;1277;2035;5661;5985;6300	131.072;134.0367;160.016;175.0398;193.0503;255.2333;307.118;387.0755;387.1442|130.430722583617;737.865580516809;389.925418164893;1165.45193067592;978.608317384672;90.1074606945542;1724.72546196503;1137.82267280939;177.232067810371	1	0.0267837	0.0218077	-0.0367781	0.0213344	0.000239435	0.00188055	-0.0344969	-0.0161267	-0.0419299	-0.00929363	-0.00377104	-0.000220536	4.60334	3	0.491559	4.37103	3	0.287984	0.173813	0.759919	0.433241	0.363271	0.232311
FT0301	FT0301	306.172	387.06	6-[5-(2-carboxy-2-oxoethyl)-2,3-dihydroxyphenoxy]-3,4,5-trih	1	387.06	387.06	305.413	308.033	4	291;2731;3458;4206;5005;5313	59.01421;80.96489;89.02457;179.0552;387.0603|147.985457735342;423.684304540709;153.032494329869;270.16177458365;1341.51882808334	1	-0.0241254	-0.0303695	-0.0280243	0.0236409	0.0358619	0.0532891	0.0407312	0.00665899	-0.0349386	0.00585234	-0.0369273	-0.0532211	4.27175	3	0.233366	4.59249	3	0.468719	0.0428267	1.36829	0.208131	0.681663	-0.320737
FT0302	FT0302	336.876	387.155	Bufotenine O-glucoside;Nisoldipine;Nisoldipine (Sular)	1	387.153	387.163	335.678	337.038	3	2036;3460;4208;4761;5006;5662	101.0239;125.0236;141.018;161.045;193.0717;387.0593|46.5372037965835;44.9459574157544;66.9784359348625;671.251652392053;1863.94791954074;77.8412670418106	1	0.0216554	-0.10107	0.0554087	-0.0200846	-0.0349153	0.0139891	0.0750491	-0.0799584	0.0702182	-0.0290021	0.0169534	-0.0151561	3.41665	3	0.00496524	4.13181	3	0.142006	0.0686469	1.16338	0.265875	0.575323	-0.71516
FT0303	FT0303	370.975	387.06	6-[5-(2-carboxy-2-oxoethyl)-2,3-dihydroxyphenoxy]-3,4,5-trih	1	387.06	387.165	369.802	373.16	4	2037;2732;3459;4207;4762;5007	80.96492;179.0575;387.0598;387.1679|159.134471176886;110.393604012046;1289.06955331516;248.461575848796	1	-0.0161648	-0.0195871	-0.0533516	0.0215786	0.0253257	-0.00833655	0.0268381	0.00363304	-0.060911	0.00913494	-0.0182609	0.00902074	4.27663	3	0.236346	4.49969	3	0.387289	0.198213	0.702867	0.464615	0.332907	-0.223066
FT0304	FT0304	492.375	390.114	Amodiaquine;MMV1037162;N-Deisopropyl-fluvastatin	1	390.114	390.115	492.202	492.777	4	292;1278;2038;2733;5986;6301	128.0348;372.1035|295.687368266115;228.966124831845	1	-0.00541738	-0.00196316	-0.000439646	0.0286567	0.00114643	0.0555382	0.00474179	0.00504005	-0.00591315	-0.0252039	-0.0199245	-0.0549126	4.30194	3	0.255214	4.3326	3	0.264151	0.600119	0.221763	0.824343	0.0838922	-0.0306648
FT0305	FT0305	431.098	391.106	MMV688938;Garcimangosone D;3,4,5-trihydroxy-6-{[(3E)-4-(1-ox	1	391.105	391.107	426.664	433.287	6	293;1279;2039;2734;3461;4209	59.01406;75.00893;85.02939;87.00855;89.02465;99.00866;129.019;141.019;159.0297;177.0403;195.0511;391.0995|691.965553408742;3661.95780531092;352.164855797486;468.791209330301;306.594932328333;1015.22500647024;5660.62971129198;340.390914011682;1762.43379825775;1041.13680815755;43248.3569351613;202.551627170482	1	-0.00134194	0.0148528	-0.00692067	0.0187909	-0.006458	0.0553649	-0.0122219	0.0101951	-0.0113529	-0.0174143	-0.00395749	-0.0544977	4.97942	3	0.75571	4.86798	3	0.700099	0.0780445	1.10766	0.277706	0.556415	0.11144
FT0306	FT0306	35.2752	395.007	Sucralose;[3-(3,5,7-trihydroxy-6-methoxy-4-oxo-4H-chromen-2-	1	395.007	395.007	34.6351	35.9153	2	294;1280;5314;5663;5987;6302	65.00316;93.0351;97.029;109.0303;121.029;149.0234;149.9958;151.0041;163.0044;164.0112;165.0188;192.0057;193.0142;200.0469;206.0198;207.0296;209.0799;211.0385;215.0299;216.0413;226.0279;227.0345;228.0418;231.0688;239.0369;243.0308;243.0629;244.0375;251.0951;255.0286;256.0374;259.0615;269.0437;271.026;271.0611;272.0307;283.0254;284.0336;287.0554;299.0224;300.0274;310.1425;313.0364;313.0712;314.0413…	1	0.0405525	0.143078	-0.114002	0.0191415	-0.0339833	0.00317507	-0.147778	0.0374626	-0.127411	0.00540669	0.0584708	-0.00341854	5.26344	3	0.87289	4.06291	3	0.103277	0.0250987	1.60035	0.152914	0.815552	1.20053
FT0307	FT0307	362.505	395.155	Mirabegron (YM178);Mirabegron (YM178);1-(3-Methylbutanoyl)-6	1	395.155	395.156	361.857	365.193	5	295;1281;2040;2736;3462;6303	57.03509;251.1148;395.1629|147.920180837855;538.15805993074;148.935609721855	1	-0.00595661	-0.0113446	-0.00887544	0.0207583	0.00595853	-0.0529587	0.013341	-0.000392281	-0.0130527	-0.0137269	-0.0163791	0.0533985	4.66091	3	0.532274	4.77108	3	0.619662	0.0613767	1.212	0.247088	0.607149	-0.110173
FT0308	FT0308	337.038	395.137	Aloesol 7-glucoside;Methyl (3x,4E,10R)-3,10-dihydroxy-4,11-d	1	395.137	395.137	337.038	337.038	1	4210;4763;5008;5315;5664;5988	187.0433;201.0582;219.0683;395.1367|50.657726775961;83.5563189705908;85.9724246236823;724.296778608871	1	-0.0261157	-0.0660938	-0.0301742	-0.0154916	-0.00557792	0.0320201	0.0731087	-0.0131052	-0.0268822	0.0151197	0.0237821	-0.0354063	3.82538	3	0.0327706	4.43342	3	0.334657	0.000798066	3.09796	0.0278261	1.55555	-0.608037
FT0309	FT0309	37.2459	397.022	[4-(5,7-dihydroxy-4-oxo-3,4-dihydro-2H-1-benzopyran-2-yl)-2-	1	397.022	397.023	35.93	38.5618	2	296;1282;5316;5665;5989;6304	65.00364;79.95749;93.03451;96.95963;97.02907;109.0291;121.0293;122.0365;123.0451;124.0163;136.0167;137.0237;138.0319;139.0397;149.0242;149.9958;151.0037;151.0394;152.0107;160.0167;164.0107;165.0189;166.0265;167.0347;175.0404;177.0189;178.9983;179.0343;181.0499;183.046;191.0351;193.0142;194.0216;195.0294;199.0386;201.0186;201.9934;202.9993;207.0302;211.0398;212.0483;214.0636;216.0421;227.0338;228.…	1	0.0325662	0.165249	-0.11263	0.0741498	-0.0615785	-0.0407003	-0.16279	0.0599031	-0.136675	-0.0583651	0.0462399	0.0473865	5.45604	3	0.922542	4.09992	3	0.120159	0.0235575	1.62787	0.151639	0.819188	1.35612
FT0310	FT0310	428.55	399.095	5-(3',4',5'-Trihydroxyphenyl)-gamma-valerolactone-3'-O-glucu	1	399.094	399.096	426.909	430.073	6	298;1283;2041;2738;3463;4211	129.0191;195.0511;203.0375;221.0471;399.0955|1034.29004801926;2228.63504835784;943.926675815337;1775.5980097626;24031.9805031343	1	-0.00487401	-0.00520066	0.0340654	-0.0041141	-0.0336948	0.00142492	0.00706999	0.00328808	0.0377105	-0.0252072	0.0204129	-0.000260322	5.03887	3	0.782522	5.07795	3	0.802383	0.724521	0.139949	0.889632	0.0507898	-0.0390818
FT0311	FT0311	476.487	401.13	Hexamethylquercetagetin;Nobiletin;NCGC00384517-01!(2S)-2-phe	2	401.129	401.13	476.094	477.478	6	299;1284;2042;2739;3464;4212	59.01416;71.01409;85.02881;89.02439;101.0243;107.0353;113.0241;119.0348;125.0241;131.035;143.0348;149.0458;161.0451;179.0558;281.0883;313.0967;340.0643;341.1088;383.0692;401.1299|3530.85426935172;1376.2446429218;125.625040887033;5098.85071858954;1064.71020186459;108.286087582835;1518.6118670673;2010.11991193872;107.149582916879;393.32637692969;644.519631182915;507.957264260131;2452.65222314275;10…	1	-0.00259062	0.000257323	0.00325958	0.0133427	0.00135323	-0.0535674	0.00120577	0.0032441	0.0007941	-0.0121091	-0.0110456	0.0532318	5.13403	3	0.831182	5.13785	3	0.829196	0.895383	0.0479914	0.965364	0.0153088	-0.00382079
FT0312	FT0312	434.98	401.129	Hexamethylquercetagetin;Nobiletin;NCGC00384517-01!(2S)-2-phe	2	401.128	401.13	434.403	435.868	5	300;2043;2740;3465;4213;5009	59.01413;71.01384;89.02425;101.0238;113.0235;119.0352;161.045;165.0562;179.056;193.0728;221.067;355.1243;401.1054|686.738720883566;314.85874964528;904.095529526037;353.963165646952;408.478269314498;294.060268963229;626.740483571582;152.495622099843;1209.16190168404;428.506667275352;486.266089219522;4600.02500963622;592.061490992228	1	-0.00312291	0.00560577	-0.00275612	0.00173159	-0.00354836	0.000260097	-0.00306123	0.00645535	-0.00361288	-0.002034	0.00339593	-0.000493164	5.08566	3	0.807349	5.05093	3	0.787488	0.207079	0.683864	0.478277	0.320321	0.0347266
FT0313	FT0313	92.2561	401.233	Dehydrocholic acid;DEHYDROCHOLIC ACID;Lucidone A	4	401.233	401.234	91.5169	96.7277	6	301;1285;2044;2741;3466;4214	69.03465;71.05016;109.0658;120.0574;121.0652;135.0813;137.0967;146.0737;147.0818;171.0811;187.1122;205.1592;215.1442;223.133;229.1597;231.1392;233.1909;241.1247;245.1909;249.1497;251.1805;253.1609;259.1348;259.1707;263.1659;269.1911;271.1706;273.1509;277.1814;285.1862;287.2025;289.1819;291.1604;295.1708;297.1492;313.1008;313.1813;321.2207;331.1919;339.2307;341.2122;343.1925;359.2204;365.2123;383.…	1	-0.00408644	-0.00549438	0.0368644	-0.0244229	-0.00374654	-0.000765237	0.00703153	0.00202158	0.0433382	0.00974278	0.00765987	0.00102745	5.64371	3	0.949355	5.68347	3	0.948361	0.72549	0.139369	0.889632	0.0507898	-0.0397559
FT0314	FT0314	70.5747	401.232	MMV024829;Lucidone A;Dehydrocholic acid	1	401.232	401.232	70.5747	70.5747	1	302;5010;5317;5666;5990;6305		0	-0.0174699	0.0135106	0.034576	-0.0907924	-0.00131146	0.0148286	-0.00137083	0.0256624	0.0508062	0.0756283	0.0538935	-0.0157455	5.05604	3	0.79146	4.98423	3	0.761668	0.740009	0.130763	0.895893	0.0477438	0.0718012
FT0315	FT0315	53.7282	401.233	Dehydrocholic acid;DEHYDROCHOLIC ACID;Lucidone A	4	401.233	401.233	53.7282	53.7282	1	3467;4764;5011;5318;5667;6306	205.1586;215.1429;249.1499;269.1931;271.1711;277.1833;287.203;291.1625;313.1811;321.2073;331.1925;383.2207;401.1553;401.2335|39.7910239858277;105.5726169295;264.648491716781;55.247821636101;41.5877282221572;59.5646595700941;61.346128145874;85.7080821688953;117.691748129459;75.4369052744892;467.008107042869;65.9183882237016;30.3493718636787;2098.95138147956	1	0.0411575	-0.0524238	0.0800294	-0.0105325	0.00188881	0.0205928	0.0211627	-0.0705243	0.0917605	-0.0203321	-0.0280092	-0.0134954	4.47485	3	0.401192	4.74241	3	0.596822	0.45916	0.338036	0.72359	0.140507	-0.267563
FT0316	FT0316	460.142	402.046	GALANTHAMINE HYDROBROMIDE;Metsulfuron-methyl;Celecoxib	0	402.041	402.054	458.576	460.74	5	303;1286;2045;2742;3468;6307	83.02553;127.0512;171.0409;179.0457;196.073;209.0563;223.0361;226.0834;243.0446;253.0488;257.0218;270.0731;274.0499;287.0004;287.0332;304.0608;320.0568;322.0703;385.0018;402.0282;402.112|205.060241322963;1087.09891833493;149.730851931116;539.46752741001;1857.94375153963;198.400047124437;128.236295253055;210.11824984131;218.73277707592;128.555490131072;129.5624002811;170.163884285444;398.103368390…	1	-0.0165669	-0.00218394	-0.000124923	0.0259258	-0.0118534	-0.0160187	0.0114186	0.0164568	-0.00538844	-0.0293257	-0.00603631	0.0163697	4.42006	3	0.358491	4.48277	3	0.3714	0.498046	0.302731	0.757053	0.120874	-0.0627079
FT0317	FT0317	408.28	402.039		NI	402.038	402.04	408.256	408.304	2	1287;2046;4765;5668;5991;6308	88.04029;127.0021;156.0278;170.044|154.0274195686;66.2503877909288;100.070870412694;222.477282980557	1	-0.00103588	0.00339371	0.0234214	0.0140133	-0.0194406	-0.0163824	-0.00263502	0.004277	0.022542	-0.0301307	-0.000397592	0.0167796	4.11588	3	0.139027	4.08121	3	0.114201	0.646801	0.18923	0.848084	0.0715613	0.0346687
FT0318	FT0318	40.4916	403.356	Pentacosanoic acid;6-Hydroxy-8-pentacosanone;4-Hydroxy-6-pen	1	403.356	403.357	39.9874	43.9278	3	304;1288;4215;5319;5669;5992	59.01372;359.3661;361.3471;402.1203;403.3574|97.6513652009892;413.057749483261;1899.7478319077;111.414933501226;30431.9285177569	1	-0.033724	0.0459595	0.0302997	-0.0398692	-0.0353982	0.0562429	-0.0204712	0.0624128	0.0354239	0.0151725	0.0532526	-0.0567432	5.00517	3	0.766634	4.7215	3	0.581927	0.287916	0.540735	0.578843	0.237439	0.283675
FT0319	FT0319	91.6022	403.239	(R)-3,4-Dihydro-2-(4,8,12-trimethyl-3,7,11-tridecatrienyl)-2	1	403.239	403.239	91.6022	91.6022	1	2047;4766;5012;5670;5993;6309	250.1574;251.1569;255.2329;332.2006;333.1982;403.1297;403.1859;403.2371|45.2693573325746;33.3528390318861;55.1412073778067;52.167359853263;90.6616661135104;50.7065959234865;30.4259937880488;699.001035603001	1	0.0661637	-0.0245619	0.0159632	-0.0720201	-0.0385244	-0.0140415	-0.0171031	-0.0840334	0.0369526	0.0312586	0.0687877	0.014614	4.10583	3	0.132075	4.10781	3	0.125124	0.995735	0.0018564	0.999243	0.000328855	-0.00198184
FT0320	FT0320	481.913	405.124	NCGC00380714-01_C20H22O9_3,5-Dihydroxy-2-(4-hydroxyphenyl)-3	2	405.124	405.125	480.17	482.046	3	305;1289;2048;5671;5994;6310	113.0381;153.0299;211.0386;255.0628;387.1144;405.1198|34.9054853881256;96.8491857355389;110.063459797095;138.479333871686;41.4079895024202;40.6650351233225	1	-0.00232444	0.00341188	0.00444718	-0.0119461	-2.98984e-05	-0.03681	-0.00158825	0.00435726	0.00647982	0.0102253	0.00710415	0.0361319	4.14367	3	0.155909	4.12142	3	0.136048	0.461346	0.335973	0.725899	0.139124	0.0222591
FT0321	FT0321	128.273	405.141	NCGC00380737-01_C17H26O11_Methyl (1S,4aS,6R,7R,7aR)-1-(beta-	2	405.141	405.141	128.078	128.469	2	2743;3469;4767;5013;5320;6311	80.96462;168.0429;405.1662;405.2035;405.2129;405.2615|34.8438229328366;31.646648181885;86.4180495708865;115.230377483317;88.1181962504002;93.2070125593896	1	-6.28673e-05	-0.0198332	0.0188917	0.0107238	0.00579859	0.0277308	0.0171563	-0.0105816	0.0188489	-0.0137222	-0.0196814	-0.0268939	3.97071	3	0.0724926	4.12033	3	0.134062	0.0770239	1.11337	0.276158	0.558842	-0.149616
FT0322	FT0322	248.201	411.06	Naphthoherniarin;NCGC00160275-01!RESISTOMYCIN;Dimethyl 2-gal	1	411.059	411.06	246.38	252.943	5	307;1290;2049;2744;3470;6312	96.96011;241.0033;411.0605|900.772404602928;880.830591856908;4300.48505706598	1	0.0336789	0.0033745	0.0114258	0.00610373	0.0204858	-0.0537028	-0.0226553	-0.0324559	0.0123247	0.000430597	-0.028405	0.0543399	4.68423	3	0.544191	4.55999	3	0.443893	0.446024	0.350642	0.714063	0.146263	0.124241
FT0323	FT0323	507.768	413.129	beta-D-Xylopyranosyl-(1->5)-alpha-L-arabinofuranosyl-(1->3)-	1	413.129	413.129	507.768	507.768	1	310;5014;5321;5672;5995;6313		0	-0.00505281	0.011218	-0.0222627	0.0344002	-0.00532402	-0.0343807	-0.00685578	0.01162	-0.030393	-0.0268227	-0.0103281	0.03414	4.5359	3	0.441907	4.46979	3	0.362463	0.512254	0.290515	0.765426	0.116097	0.0661025
FT0324	FT0324	423.811	413.091	NCGC00385478-01_C21H18N2O5_1H-Pyrano[3',4':6,7]indolizino[1,	1	413.09	413.092	422.916	424.629	5	311;1291;2051;3471;4217;5673	75.00838;129.0188;195.051;413.0912|305.243269130722;673.64339440245;4115.53321037424;959.717369164551	1	0.00290778	0.0265167	0.00795393	0.0126672	-0.00965014	0.001653	-0.024948	0.0130855	0.00515237	-0.0170024	-0.00169509	-0.00148157	4.64651	3	0.521351	4.42471	3	0.323734	0.00313965	2.50312	0.0556003	1.25492	0.221804
FT0325	FT0325	462.71	415.145	[3-hydroxy-1-(4-methoxy-7-oxofuro[3,2-g]chromen-9-yl)oxy-3-m	2	415.145	415.146	461.924	463.378	5	312;1292;2052;3472;4219;5674	59.0143;71.01386;85.02951;87.00933;89.02452;97.02918;101.0245;113.0246;119.0353;125.0241;131.0341;143.0346;149.0457;161.0457;179.0561;185.0457;221.0672;235.0825;253.093;263.0762;287.0751;305.0869;323.1014;355.1256;415.1457|2090.8305707088;812.031686046856;152.535463222895;198.535774627277;1643.31110538275;132.262542443972;852.963753028919;697.630901379598;1091.12824881137;517.704015766577;73.3971…	1	-0.0047143	-0.00161914	-0.0020886	0.00235378	0.0116148	-0.000448433	0.00420004	0.00392436	-0.00325478	0.0053501	-0.0104661	0.000196021	5.83237	3	0.96425	5.85976	3	0.967229	0.346342	0.460495	0.632118	0.199202	-0.0273896
FT0326	FT0326	434.177	415.145	[3-hydroxy-1-(4-methoxy-7-oxofuro[3,2-g]chromen-9-yl)oxy-3-m	2	415.145	415.146	433.287	435.92	5	313;1293;2053;2746;3473;6314	55.01898;59.01443;71.01424;73.02948;83.01363;85.02929;87.00875;89.02474;95.01364;97.02911;99.00927;101.0244;107.0344;113.0243;119.0349;125.0246;131.0349;141.0189;142.0268;143.0346;149.0452;155.0345;157.0504;161.0456;175.0615;179.0564;193.0716;263.0763;295.1036;303.0729;323.1001;337.1128;354.0347;355.1255;397.0806;415.0552;415.1471|184.830144145398;14914.1904290159;5474.48355051513;379.12541264473…	1	-0.00209246	0.00681937	-0.00264803	0.0119893	0.00197397	0.00089766	-0.00475498	0.00630794	-0.00553135	-0.00825679	-0.0083512	-0.000821912	5.88859	3	0.970209	5.84155	3	0.966236	0.178521	0.748311	0.439537	0.357005	0.0470376
FT0327	FT0327	458.232	419.129	3b,16a-Dihydroxyandrostenone sulfate;16a-hydroxy DHEA 3-sulf	1	419.129	419.131	457.234	459.42	6	315;1294;2054;2747;3475;4220	128.0349;146.044;200.0576;223.0467;329.0976;419.1273|689.009669954227;116.993910637365;66.6788447795398;104.350946411643;263.944607124876;837.590018795188	1	-0.00608013	-0.00954583	-0.000320793	0.0157492	0.00565871	-0.017574	0.0118111	0.00103419	-0.00324838	-0.0115087	-0.0154284	0.0178791	4.16112	3	0.165839	4.25392	3	0.210526	0.0434877	1.36163	0.208741	0.680393	-0.092799
FT0328	FT0328	93.1541	419.256	CPA(18:0/0:0);Geranylgeranyl 1,4-hydroquinone;Maytenin	1	419.253	419.256	86.1284	94.0519	3	316;2055;4221;5015;5675;5996	152.9952;283.2643;419.1053;419.1716;419.2288;419.2557|120.786801977846;1564.1757849967;80.9995913363423;79.2817428812668;222.349781801665;105.145182617048	1	0.00968469	0.0144021	0.0182842	-0.0219393	-0.0257704	-0.00122705	-0.0182975	-0.00135041	0.0239365	0.000773188	0.0307969	0.000607048	4.20551	3	0.188679	4.05588	3	0.100298	0.102688	0.988478	0.323148	0.490599	0.149627
FT0329	FT0329	132.376	425.076	Dopaxanthin;Mollicellin D;Zopiclone N-oxide	1	425.076	425.079	130.803	147.749	5	317;1295;2056;2748;3477;6315	79.95743;95.95235;96.95995;138.9707;150.9714;180.9815;222.9921;225.0085;241.0027;410.0502;425.0763;425.1837;425.2569|235.736985555177;130.838626724051;4523.47525832284;514.887070697372;152.049831092808;244.430130937933;272.892827262392;605.282056327277;4255.60288874585;233.539579215972;25297.1080606272;307.821673082753;366.294098735841	1	0.0463952	0.00643149	-0.0238047	0.00880612	0.029547	0.0346222	-0.0324929	-0.0452472	-0.0248507	0.0122056	-0.0273345	-0.0350063	5.85176	3	0.965243	5.68276	3	0.947368	0.46504	0.33251	0.729432	0.137015	0.168996
FT0330	FT0330	444.787	426.028	Glucoconringiin;ADENOSINE 3',5'-DIPHOSPHATE;"ADENOSINE 3',5'	1	426.027	426.029	443.972	446.387	4	318;1296;3478;4222;5322;5676	127.0509;225.0513;250.0808;328.0598;426.0289|267.11001846547;74.509802149646;98.5133667927244;71.6630787714053;306.099966899794	1	-0.000347466	0.00963257	-0.0195548	0.0268261	0.00230165	0.0276543	-0.00818162	0.00575894	-0.0260375	-0.016816	-0.0131208	-0.0291516	3.85979	3	0.0397219	3.79246	3	0.0327706	0.401048	0.396803	0.673899	0.171405	0.0673305
FT0331	FT0331	74.9934	426.194		NI	426.194	426.195	74.5821	82.0648	5	320;1297;2749;3479;4223;5323	79.95795;262.1119;426.1955|85.7513627064357;4178.88782609125;14373.9144377363	1	0.0163745	0.00411722	0.000722077	0.0192675	-0.00652168	0.000788608	-0.0132665	-0.0142068	-0.00158968	-0.0226086	-0.00908782	0.000188133	5.15272	3	0.839126	5.07373	3	0.798411	0.346276	0.460578	0.632118	0.199202	0.0789928
FT0332	FT0332	430.927	427.108	SN-38;6-(3,4-dihydroxy-6-methyl-5-oxooxan-2-yl)-5,7-dihydrox	1	427.107	427.11	429.343	433.262	5	321;1298;2057;2750;3480;6316	341.1077;383.1196;427.11|239.435493762937;213.930336563209;1498.22954273422	1	-0.0028345	0.00854799	-0.00109489	0.0132811	0.00556238	-0.0535814	-0.00583446	0.00818343	-0.00440016	-0.00757583	-0.01263	0.0530816	4.63438	3	0.512413	4.57527	3	0.451837	0.159143	0.798212	0.416462	0.380425	0.0591105
FT0333	FT0333	95.9794	427.319	3,4-Dimethyl-5-pentyl-2-furanpentadecanoic acid;Ercalcitriol	1	427.315	427.321	95.4044	104.72	4	1299;2751;3481;4224;4768;5324	427.1962;427.3214;427.3775|225.903204646806;1417.38902392292;124.722397412282	1	0.0550914	-0.0415303	0.0249012	-0.0270973	-0.188312	0.00802294	0.0034399	-0.0812975	0.0436627	-0.0992472	0.163075	-0.00587829	4.10031	3	0.124131	4.25573	3	0.213505	0.726218	0.138933	0.889632	0.0507898	-0.155422
FT0334	FT0334	436.697	428.048	Bendamustine HCL;SANGUINARINE SULFATE	1	428.047	428.05	435.868	438.548	4	322;1300;3482;4225;5325;5677	123.0557;128.0348;143.0459;153.0672;160.007;167.0464;170.0452;175.0183;177.0329;179.0452;188.0572;210.0881;227.0679;239.0674;252.0985;296.089;314.0996;330.0773;346.0722;348.0868;428.0438|169.569236104851;1446.12769532836;1395.81334224942;374.769155485404;593.569760372453;146.884003037508;272.424229322702;273.68857190894;178.839939041143;176.286712987493;161.620108132632;782.742550178393;329.49953…	1	-0.0104256	0.010571	-0.0308544	0.0338821	0.00100993	-0.0164995	-0.00307549	0.0164767	-0.0398906	-0.0199094	-0.0120628	0.0168896	4.81404	3	0.654419	4.77188	3	0.620655	0.73404	0.13428	0.890576	0.0503288	0.0421579
FT0335	FT0335	34.8729	428.958		NI	428.957	428.958	33.7891	36.2558	6	323;1301;2058;2752;3483;4226	241.0495;268.2227;269.0453;349.0018;428.9603|459.192448648913;147.520415958368;31255.4733600852;10694.3625946877;834.279381238355	1	0.0168779	0.0132692	0.00367624	0.0173127	-0.00874806	-0.0528835	-0.0215526	-0.00928762	0.00147324	-0.02206	-0.00633371	0.0524743	4.98517	3	0.758689	4.83103	3	0.666336	0.0753551	1.12289	0.276158	0.558842	0.154135
FT0336	FT0336	72.4179	428.959		NI	428.958	428.961	66.3222	78.5137	2	324;1302;5326;5678;5997;6317	96.9598;213.0522;239.033;241.0521;269.0451;347.2048;349.002;349.0199;429.0473;429.0863;429.1233;429.1958|122.12881481009;63.8950857383861;35.1410900831922;113.055741018444;2985.31192236371;34.5086415333753;2350.34092076116;33.0269650139144;38.3613698209274;47.0819953996624;57.2565659591987;2894.17306981329	1	0.0586628	0.0754183	-0.0546665	0.0639465	-0.0198011	0.0512388	-0.099972	-0.0177391	-0.0685237	-0.0523092	-0.00953532	-0.0492393	4.43821	3	0.370407	3.69876	3	0.0218471	0.045093	1.34589	0.210225	0.677315	0.739448
FT0337	FT0337	339.812	429.083	NCGC00385353-01!(2S,3S,4S,5R,6S)-3,4,5-trihydroxy-6-(5-hydro	4	429.081	429.083	338.602	340.997	6	325;1303;2059;2753;3484;4227	59.01426;71.01372;85.02928;95.01347;99.00842;113.0244;117.019;129.0192;175.0244;208.0523;209.0608;223.0391;224.0482;225.0558;253.0509;429.082|1265.21183718597;609.023619950181;2064.26729177812;520.857564202573;748.155161060095;4098.06504951829;392.337246072612;267.417836520789;1572.64613189299;670.672940172872;748.166204100174;443.800155078014;914.070916626697;454.01053153261;69406.9958508222;138…	1	0.0045745	0.000858336	-0.00344054	-0.00415828	0.0221105	-0.000329677	-0.00331213	-0.00446259	-0.00337514	0.0171744	-0.0152763	0.000638961	5.38772	3	0.90566	5.37076	3	0.898709	0.691558	0.160171	0.866168	0.0623978	0.0169634
FT0338	FT0338	351.797	431.12	3-hydroxy-3-methyl-5-oxo-5-[[(2R,3S,4S,5R,6S)-3,4,5-trihydro	2	431.119	431.121	350.819	353.161	6	327;1305;2062;2755;3485;4229	57.03529;125.0243;431.1207;431.1556|522.276471604786;1856.83224567605;220.236657346516;214.128874308867	1	-0.00960778	-0.0205357	-0.001516	0.00778587	0.0105932	-0.000521989	0.0235085	-0.00194273	-0.00287565	-0.00182475	-0.0141529	-6.74646e-06	4.89134	3	0.702085	5.08175	3	0.805362	0.00162273	2.78975	0.0392468	1.4062	-0.190406
FT0339	FT0339	165.202	431.098	NCGC00163559-03!5-hydroxy-3-(4-hydroxyphenyl)-7-[(2S,3R,4S,5	4	431.097	431.098	162.218	165.496	5	326;1304;2060;2754;4228;5998	211.0408;223.0397;224.0498;239.0349;240.0414;267.0301;268.0381;269.046;431.098;431.2083;431.2252|294.9320704858;132.008871708922;195.309662784086;570.719188988654;167.380971544;740.548140003861;8252.80758623886;5560.65112309383;4964.10393365442;176.55839395494;249.982627116071	1	0.0129362	-0.00310698	0.00827792	-0.030574	0.0135535	-0.00170088	-0.00471572	-0.0155458	0.0147908	0.0320758	0.0050749	0.00170595	5.49841	3	0.93148	5.48448	3	0.915591	0.877817	0.056596	0.963078	0.0163384	0.0139347
FT0340	FT0340	196.586	431.098	Cosmosiin;Cosmosiin;NCGC00163559-03!5-hydroxy-3-(4-hydroxyph	4	431.098	431.098	196.586	196.586	1	2061;4769;5016;5679;5999;6318	239.0337;267.0297;268.0371;269.0452;431.0973|55.7482266948512;60.9860656884592;767.668450299794;82.1588148538098;1191.17286694649	1	0.0145279	-0.0146708	0.0405962	-0.0158793	0.00700222	-0.036024	0.00412257	-0.0223894	0.0471359	0.00454219	-0.0108763	0.0369753	4.7461	3	0.589871	4.80556	3	0.641509	0.686928	0.163089	0.863591	0.063692	-0.0594615
FT0341	FT0341	88.7113	431.21	3,4-dimethyl-2,5-bis(3,4,5-trimethoxyphenyl)oxolane;(1S,3R,8	2	431.21	431.211	88.3663	102.053	3	2756;3486;4230;4770;5017;5327	96.95975;431.1729;431.211|95.2586146710061;195.631561379469;5199.43768280909	1	0.00770771	-0.0327215	-0.022538	0.00415584	-0.0455629	0.0360103	0.0240146	-0.0280473	-0.0205409	-0.0276152	0.040795	-0.0355002	4.56957	3	0.463754	4.8139	3	0.65144	0.0976707	1.01024	0.316404	0.499758	-0.24433
FT0342	FT0342	418.382	432.17	Carphenazine;Acetophenazine;Acetophenazine	1	432.169	432.171	417.58	419.185	2	330;2063;5018;5680;6000;6319	74.02604;118.0503;149.0455;313.1135|31.868862898051;338.117087043047;39.0545619621321;209.289893304563	1	-0.000405981	0.00314698	0.00833311	0.0197334	-0.00734366	0.0555363	-0.00267838	0.00299224	0.00527406	-0.0242837	-0.00968643	-0.0551263	4.22566	3	0.205561	4.19795	3	0.177756	0.541124	0.266703	0.784335	0.105498	0.0277096
FT0343	FT0343	441.117	434.125	13E-Tetranor-16-carboxy-LTE4;(±)-alpha-Narcotine;Noscapine	1	434.124	434.128	440.977	441.724	3	331;2065;4232;5019;5681;6001	272.076;434.0994;434.1309|36.1025227533219;33.3247150530838;447.856229306529	1	-0.000144114	0.00275708	-0.00655854	0.0364939	-0.0121793	0.055844	-0.00248557	0.00222469	-0.0132016	-0.038326	-0.0120791	-0.0560224	4.21504	3	0.194638	4.19542	3	0.174777	0.787694	0.103642	0.921294	0.0356017	0.0196252
FT0344	FT0344	371.439	434.184	Himeic acid A_120102;Himeic acid A_120102	1	434.183	434.184	369.983	373.16	3	332;1306;3487;5328;5682;6320	162.0232|353.61023761608	1	-0.00385948	-0.0130419	-0.0185941	0.0564462	0.00350866	0.00232937	0.0134817	-0.00324675	-0.0293716	-0.0454718	-0.0356444	-0.00219618	4.18114	3	0.17279	4.3025	3	0.246276	0.319864	0.495035	0.614546	0.211445	-0.121355
FT0345	FT0345	43.2639	435.151	Rivastigmine tartrate (Exelon);Conchacarpine A;Albanin B	1	435.151	435.151	41.3031	45.2246	2	333;2066;5020;5683;6002;6321	219.0514;279.2328;291.0882;335.0228;351.0562;351.0764;359.1522;375.1848;375.3248;419.1186;435.15;435.2315|39.869772746863;30.9475764850049;78.9931470533361;36.9800359203055;110.672924968404;36.278925735553;66.7394777585429;39.1339428488664;151.673236888809;198.192761368784;1028.61739823152;31.6123676813049	1	-0.00568993	-0.00444667	0.0445175	-0.0457493	-0.0318577	0.0173704	0.00702527	0.00416723	0.0560312	0.0112266	0.0438241	-0.0172417	4.71902	3	0.571003	4.75052	3	0.608739	0.842795	0.0742779	0.946148	0.0240408	-0.0315059
FT0346	FT0346	290.772	436.281	PE(P-16:0e/0:0);3-hydroxypentadecanoyl carnitine;Phosphatidy	1	436.281	436.282	288.733	293.19	5	334;1307;2067;2758;4233;6003	196.037;239.2383;436.2819|253.413292239698;330.51013176551;1237.58674514157	1	-0.000840971	0.00066217	-0.0110567	-0.00511648	-0.00897229	-0.0362614	-1.20289e-05	0.000710152	-0.0104984	0.0027536	0.0149126	0.0368295	4.30701	3	0.258193	4.30822	3	0.250248	0.972354	0.0121756	0.992057	0.00346325	-0.00120779
FT0347	FT0347	40.418	437.101	Irigenin Trimethyl Ether;3,3',4',5,6,8-Hexamethoxyflavone;3,	2	437.088	437.151	39.884	40.4916	3	1308;2759;4234;4771;5329;6004	136.0166;151.0394;269.0446;279.2316;325.0364;342.1103;357.0633;357.1354;393.3603;437.0211;437.0913;437.1478;437.2192;437.3643|183.757515061082;308.479580008073;45.5664498694887;37.9810295263724;51.602871781165;56.0538516942529;114.266147813134;284.237166314486;33.3923303836855;31.6768045609706;1171.55760934926;114.406075486374;319.776922423745;44.0129787439446	1	0.00129681	-0.000935519	0.00977354	0.0327648	-0.0175431	-0.016148	-0.000217359	-0.000859321	0.00514404	-0.0430412	-0.0107333	0.0152431	4.69073	3	0.550149	4.68937	3	0.554121	0.984952	0.00658503	0.998275	0.000749761	0.00135728
FT0348	FT0348	79.2103	437.09	{4,8-dihydroxy-17-methoxy-10-oxo-2-oxatricyclo[13.2.2.1³,⁷]i	1	437.09	437.09	79.2103	79.2103	1	1309;4772;5330;5684;6005;6322	79.95781;357.1112;437.0911;437.1402;437.2145;437.2861|109.400612983539;34.998006462115;802.844201322318;70.403212061683;205.945610518359;44.009235198132	1	0.0665698	0.00998554	-0.0246047	0.0300035	-0.0494459	-0.0107906	-0.0476953	-0.0638037	-0.0255871	-0.0537978	0.0241909	0.00890801	4.45815	3	0.386296	4.20091	3	0.179742	0.436566	0.35995	0.702272	0.153495	0.257247
FT0349	FT0349	307.93	438.126	N-[2-(3,4-dimethoxyphenyl)ethyl]-3-[4-methoxy-3-(sulfooxy)ph	1	438.126	438.127	306.461	309.399	2	3488;4236;4773;5021;5331;5685	61.98896;438.1697|178.071110145083;35.2434202198765	1	-0.02531	-0.0565821	0.0473722	0.0318652	-0.0503754	0.000552633	0.0634656	-0.00432912	0.0472864	-0.0748039	0.00461485	-0.000853541	3.60265	3	0.00993049	4.09874	3	0.119166	0.0472571	1.32553	0.21533	0.666896	-0.496096
FT0350	FT0350	74.4949	439.19	Diferuloyl putrescine;1alpha-O-Methylquassin;16-Methyl-epi-n	2	439.187	439.193	71.8944	76.3952	4	335;1310;2760;4237;5332;6006	134.0369;135.0442;149.0606;274.0971;289.1183;383.297;439.0986;439.1919;439.2139;439.3204|306.517527649639;160.192712649187;365.893274899574;310.102157919553;622.898295071701;229.088823331415;134.064331593788;742.14311491636;296.393585195619;570.215501770895	1	0.00965483	-0.0211866	0.00291152	0.0113758	-0.0026959	-0.0543614	0.0127419	-0.0221168	0.00294802	-0.0157138	-0.00859456	0.0544742	4.60849	3	0.495531	4.74783	3	0.603774	0.12939	0.8881	0.362743	0.440401	-0.139347
FT0351	FT0351	441.047	440.083	MMV676008	1	440.08	440.085	438.609	442.478	6	336;1311;2068;2761;3489;4238	153.0665;195.0781;239.0662;264.0969;326.0981;360.0877;440.0444|296.829639995393;168.919941336088;381.372529690658;264.946604719569;238.66905927199;289.93475826824;1188.75413289686	0.857143	-0.00755224	0.00218787	-0.00647763	0.0353128	-0.00394468	0.0383376	0.00236526	0.00958065	-0.0136629	-0.0319502	-0.0176568	-0.0380302	4.37922	3	0.314796	4.38514	3	0.295929	0.939071	0.0273016	0.979942	0.00879943	-0.0059262
FT0352	FT0352	406.886	441	MMV024114;{2-hydroxy-5-[3-(4-methoxy-1-benzofuran-5-yl)-3-ox	1	440.998	441.001	405.79	408.304	5	337;2069;2762;3490;4239;5022	112.985;127.0013;141.0165;195.0518;209.0029|111.404437558559;836.27364674477;342.220079113429;118.745448536617;113.182720042386	1	-0.00582269	-0.00127663	0.00535612	-0.0179218	-0.0161434	0.0175008	0.00451653	0.0051546	0.00909077	0.00601977	0.0246619	-0.0178989	4.50382	3	0.419067	4.52726	3	0.419067	0.65187	0.185839	0.851973	0.0695741	-0.0234365
FT0353	FT0353	39.0882	441.252	Prostaglandin G2 2-glyceryl Ester	1	441.119	441.252	38.6544	44.2063	3	338;2763;3491;5023;5333;6323	159.0838;178.9298;208.9759;219.051;225.0086;266.9633;277.0372;282.9953;293.0692;340.9846;357.0143;409.0439;425.0775;441.1112;441.1664;441.1914;441.2526;441.3871|46.7182125734553;30.4038423305826;88.4310025686489;32.3944536756926;198.884809723465;30.2601030538881;43.4361777064623;36.8199456850675;206.083683303902;94.3060353035406;245.219306656529;83.4260752870364;1807.64997420353;873.564655974451;…	1	0.0938082	0.0407076	-0.0484073	0.00453343	0.27372	0.0410376	-0.0891578	-0.0753934	-0.0571059	0.162688	-0.227002	-0.0430019	4.85873	3	0.677259	4.30902	3	0.252234	0.383245	0.416523	0.660129	0.180371	0.54971
FT0354	FT0354	335.581	442.279		NI	442.273	442.279	334.595	337.038	4	339;2764;3493;4240;5024;5334	128.0346;442.2675|615.662843471766;467.377486603905	1	-0.0373492	-0.052598	-0.0295143	0.0167064	-0.0314752	0.000325296	0.0676732	0.00714343	-0.0325931	-0.0271548	0.0256374	-0.00113103	3.89857	3	0.0466733	4.42927	3	0.329692	0.0126858	1.89668	0.108943	0.962802	-0.5307
FT0355	FT0355	90.2247	442.19	MMV020291	1	442.189	442.19	89.7551	90.5367	3	1312;2070;3492;4774;5686;6324	79.95755;262.1112;264.0911;424.1782;427.1641;442.1402;442.1896|63.8583332962774;1011.27146798126;589.624155064047;1066.56731097345;85.2539992948209;78.6225077475251;7973.34648209291	1	0.0623884	-0.0115715	-0.0265046	0.0217687	-0.0555748	0.0374772	-0.0264334	-0.0723351	-0.0249811	-0.0510187	0.0347467	-0.0325448	4.92237	3	0.724926	4.8479	3	0.682224	0.820165	0.0860985	0.93358	0.0298483	0.0744691
FT0356	FT0356	508.387	443.14	Alclometasone;Beclomethasone;Tamsulosin	1	443.139	443.141	507.171	509.099	4	340;1313;3494;4241;5335;5687	59.01419;71.01405;89.02396;101.0247;113.0241;119.0353;179.0553;221.0658;235.0822;263.0769;383.1194|248.54745151796;74.3692349969088;301.033725932007;104.214787651615;88.0048769000069;167.15916991445;328.175019981897;193.58806153371;69.6985545265193;60.0777773204868;2475.59284317799	1	-0.00551168	0.0098785	-0.00694881	0.0248368	-0.00562257	0.00183433	-0.00547898	0.0117366	-0.012506	-0.0225991	-0.00867585	-0.0014899	4.9452	3	0.736842	4.88476	3	0.709037	0.373754	0.427415	0.65342	0.184808	0.0604413
FT0357	FT0357	549.792	443.14	Alclometasone;Beclomethasone;Tamsulosin	1	443.14	443.141	549.468	550.848	3	2765;3495;4242;4775;5025;5336	59.01294;383.1239;545.1752;827.2706|31.9034871959232;125.228307210489;62.8982659559142;106.536241532694	1	-0.00109018	-0.0171444	0.000841758	0.0198	-0.00237024	0.000454793	0.0154681	-0.0084866	-0.00171247	-0.0213427	-0.0126515	-0.00033808	4.36028	3	0.295929	4.49839	3	0.385303	0.0252073	1.59847	0.152914	0.815552	-0.138107
FT0358	FT0358	382.866	443.191	NCGC00347393-02![4,5,8-trihydroxy-5-(hydroxymethyl)-3-(3-met	2	443.191	443.193	381.757	383.775	5	341;1315;2071;2766;4244;6007	59.0142;71.01381;89.02427;101.025;113.0242;119.0344;237.1499;443.1916|514.123392024416;214.476416052111;255.824905735101;209.416621898995;144.984966646439;338.909883838353;77.7829624944616;9724.90464959659	1	0.00322686	0.0127833	0.00513648	-0.00114857	0.012535	-0.0175423	-0.013017	0.00432798	0.00468679	0.00781279	-0.011148	0.0182838	5.07566	3	0.798411	4.96405	3	0.750745	0.00671255	2.17311	0.079524	1.0995	0.11161
FT0359	FT0359	41.758	443.246	Antibiotic GR 95647X;Sinapoylspermine;1-Naphthaleneheptanoic	1	443.246	443.247	39.0942	43.9025	3	2072;2767;4243;4776;5026;6008	159.0858;173.9948;227.0063;277.0742;283.0613;295.0696;342.9858;343.1219;351.0528;351.0613;357.1375;359.0115;359.1539;363.017;411.0306;425.0738;427.0732;427.2166;443.1051;443.1298;443.1641;443.1821;443.2489;443.3133;443.3519;443.3907|95.1189298693805;32.2024516144324;32.9770175884846;35.0317432297516;82.1473624633541;60.7343695164559;31.180991199335;68.6121201920741;42.5865946296085;34.70040753417…	1	-0.0194037	-0.00744544	0.0663086	-0.0592701	-0.0164467	-0.0189737	0.0176085	0.0172882	0.0800896	0.027278	0.0337835	0.0213928	4.72011	3	0.572989	4.80553	3	0.640516	0.712674	0.147109	0.881596	0.0547302	-0.0854255
FT0360	FT0360	274.731	443.265		NI	443.265	443.265	273.626	275.837	2	2768;3496;4777;5027;5337;6325	443.2333;443.2649|35.4451945019719;216.523395473703	1	-0.0240913	-0.042471	-0.0376468	-0.00408881	0.0059931	-0.031247	0.0513701	-0.00142984	-0.0383706	0.0155731	0.00986168	0.028344	3.66761	3	0.0158888	4.08663	3	0.11718	0.0112027	1.95068	0.101816	0.992186	-0.419018
FT0361	FT0361	445.882	444.135	N-Carbamoyl glucuronide lorcaserin;MLS002153367-01!Dehydrois	1	444.133	444.137	445.272	446.492	2	2769;4245;4778;5028;5338;6009	149.0377;192.0532;324.0938;444.1395|30.8313800989026;279.212736634175;172.767627889016;86.9310793969021	1	-0.00731196	0.00025801	0.0043708	-0.00203499	0.0124121	0.0360756	0.00406088	0.00789886	0.00402217	0.00843629	-0.00993973	-0.0357719	4.21603	3	0.195631	4.23323	3	0.19861	0.680697	0.167046	0.862123	0.0644305	-0.0172009
FT0362	FT0362	60.2648	444.952		NI	444.952	444.953	59.8557	60.6738	2	342;4246;5029;5339;5688;6010	285.0411;364.9973;445.1912;445.2364;445.3642|1012.8871562077;1022.4743143668;74.6010233558764;33.7497438462151;31.9783033663271	1	-0.0561742	0.14942	0.0367789	0.212538	-0.113293	0.0175684	-0.0990074	0.151666	-0.00770391	-0.250533	-0.0457388	-0.0181885	4.14074	3	0.152929	3.09235	3	0.00297915	0.151955	0.818286	0.406991	0.390415	1.0484
FT0363	FT0363	34.5975	444.952		NI	444.952	444.952	34.5975	34.5975	1	1316;4779;5340;5689;6011;6326	257.0463;285.0407;364.9966|72.6570049899948;1452.76641523739;767.961395580227	1	0.044158	0.0494124	-0.0304238	0.0860067	-0.00419792	-0.0221947	-0.0690663	-0.0164702	-0.0470628	-0.0716424	-0.0460599	0.0241725	3.98611	3	0.0774578	3.48361	3	0.00794439	0.0834043	1.07881	0.288765	0.539455	0.5025
FT0364	FT0364	317.777	445.077	NCGC00386028-01!(2S,3S,4S,5R,6S)-6-(5,6-dihydroxy-4-oxo-2-ph	4	445.077	445.078	316.015	319.756	6	343;1317;2073;2770;3497;4247	59.01424;71.01403;85.02975;95.01364;99.00837;113.0243;117.0185;129.0188;133.0297;175.0249;181.0654;183.045;201.0557;224.0479;225.0558;269.0458;445.0755|1048.07997848366;450.650642162481;2146.61959653775;485.574144675272;665.367669513469;4483.7945695229;380.651668012289;294.349600173294;583.457689477667;1898.13223531792;445.36566315639;203.869874354029;520.435687641753;712.565280194285;710.7976633…	1	0.00329924	0.01048	0.00815844	-0.0160271	0.00785976	0.000191232	-0.0110141	0.00272367	0.0108359	0.0176802	0.00181253	0.000297443	5.60273	3	0.945382	5.50777	3	0.921549	0.0533194	1.27312	0.232436	0.633698	0.0949532
FT0365	FT0365	270.971	445.277		NI	445.276	445.279	269.455	273.245	3	2771;3498;4248;4780;5030;5341	445.1771;445.2798|42.6283090237916;548.903861324334	1	-0.0143783	-0.0311221	-0.0307018	0.00118407	0.0158532	-0.0277828	0.0357644	-0.00448896	-0.0323203	0.0147587	-0.00467321	0.0271617	4.01996	3	0.0873883	4.31972	3	0.255214	0.0149179	1.82629	0.12098	0.917288	-0.299757
FT0366	FT0366	355.406	446.115	(S)-N-[[3-[3-Fluoro-4-(4-morpholinyl)phenyl]-2-oxo-5-oxazoli	1	446.114	446.116	354.55	355.84	5	344;2074;2772;3499;4249;5031	61.98854;446.1133|1623.73566631322;90.6803080612121	1	-0.000168238	-0.00968197	0.0296662	-0.0184128	-0.000423802	-0.000974717	0.00842193	-0.00467534	0.035068	0.00740377	0.00249635	0.00108372	4.75701	3	0.603774	4.82206	3	0.660377	0.489304	0.310422	0.747692	0.126277	-0.065052
FT0367	FT0367	316.697	446.081	MMV671636;Se-Adenosylselenomethionine;2-{3-[(6-carboxy-3,4,5	1	446.081	446.081	316.697	316.697	1	345;5032;5342;5690;6012;6327		0	-0.00074144	0.00465264	-0.00312671	-0.0181436	0.000510341	-0.0373026	-0.00351094	0.0030098	-0.000355954	0.0183153	0.0132895	0.0367305	4.96953	3	0.750745	4.93622	3	0.733863	0.384147	0.415503	0.660129	0.180371	0.0333148
FT0368	FT0368	371.108	447.114	4-Hydroxy-5-(3',4',5'-trihydroxyphenyl)-valeric acid-O-methy	1	447.113	447.114	369.983	373.16	5	346;2076;2773;3500;4250;5033	108.0219;152.0115;447.1157|121.908581472366;994.838608144057;3843.41682330551	1	-0.00160588	-0.00900482	-0.0112342	0.0107542	0.00794348	-0.000203218	0.00883167	-0.00383968	-0.0136389	-0.0029036	-0.0107604	5.27065e-05	4.65221	3	0.526316	4.73288	3	0.586892	0.0756969	1.12092	0.276158	0.558842	-0.0806721
FT0369	FT0369	313.803	447.09	Luteolin 7-galactoside;Trifolin;Quercitrin	2	447.089	447.091	312.04	315.78	6	347;1318;2075;2774;3501;4251	113.0245;119.0497;151.0034;165.0189;271.062;447.0923|130.069349333402;190.285831430561;794.38353770032;245.840534128453;2370.94099833845;137.060423211994	1	-0.00101825	0.0053646	0.00528978	-0.00738237	9.91442e-05	-0.000379739	-0.00408005	0.00426857	0.0065223	0.00596333	0.00360495	0.000144553	4.75271	3	0.595829	4.71098	3	0.572989	0.115433	0.93767	0.341886	0.466119	0.0417252
FT0370	FT0370	101.116	448.985	Inosine-5'-diphosphate;PRZ_M429;IDP	2	448.985	448.985	101.116	101.116	1	348;5034;5343;5691;6013;6328	137.0229;230.9983;289.0724;369.0273;449.1624|32.5189349423397;30.7067235148224;145.274554771927;574.762754795793;46.3866614049834	1	-0.0365292	0.0473288	0.00335655	0.021288	0.0105752	0.0391917	-0.0200072	0.0663012	-0.00578066	-0.00653477	-0.018286	-0.0382002	4.15235	3	0.161867	3.87861	3	0.041708	0.286027	0.543592	0.577214	0.238663	0.273735
FT0371	FT0371	79.7997	449.005		NI	448.985	449.027	78.7113	80.6972	4	1319;2077;2775;3502;4781;6329	216.9826;230.9964;245.0834;289.0717;369.0287;449.1461;449.1803;449.2366|192.205282890313;351.422979217875;172.643172055882;894.310934543196;3819.45049717644;205.169113242118;615.532058263307;537.063292111065	1	0.0905083	-0.00244179	-0.0312668	0.0242048	0.0181034	0.0270474	-0.0505771	-0.0963276	-0.0315738	-0.011077	-0.0303028	-0.0233896	4.20022	3	0.182721	3.98086	3	0.0764647	0.61896	0.208338	0.828847	0.0815259	0.219364
FT0372	FT0372	398.855	451.109	{4-[3-(4,5-dihydroxy-7-methoxy-2,2-dimethyl-3,4-dihydro-2H-1	1	451.108	451.113	398.658	399.04	4	351;1321;2080;4253;5692;6014	391.0859;451.1077|168.144006870421;813.977302702767	0.875	-0.0028588	-0.0015688	0.0068571	-0.00781781	0.00976808	-0.0365121	0.00305589	0.00217923	0.00817456	0.0109567	-0.00510794	0.035897	4.33519	3	0.273088	4.35332	3	0.274081	0.563053	0.249451	0.798865	0.0975265	-0.0181345
FT0373	FT0373	461.996	451.12	Viniferifuran;5-[6-hydroxy-2-(4-hydroxyphenyl)-4-[(E)-2-(4-h	1	451.12	451.121	461.281	462.71	2	2081;2777;4782;5035;6015;6330	415.1413;415.1879;451.1221|46.3109506033788;30.8754159028467;189.528785277469	1	-0.00361776	-0.00626411	0.00206022	0.000313224	-0.00243711	0.0361897	0.00754869	0.000178692	0.00229756	-0.00257158	0.00115034	-0.0358633	4.33452	3	0.272095	4.39321	3	0.298908	0.0070924	2.14921	0.0804417	1.09452	-0.058685
FT0374	FT0374	223.521	451.079	Isoflavone base + 2O, O-Hex;Anthraquinone base + 1O, MeOH, O	4	451.078	451.08	222.247	225.125	6	350;1320;2079;2776;3503;4252	253.0502|3263.58924393563	1	0.0057746	-0.0014343	0.0148714	-0.0233949	0.0138873	0.0528963	-0.00206986	-0.00670792	0.0198459	0.0246312	-0.00149329	-0.0524029	4.81948	3	0.657398	4.80953	3	0.646475	0.885533	0.0527953	0.96325	0.0162608	0.00994874
FT0375	FT0375	406.913	455.014	Halosulfuron-methyl;[1-(2H-1,3-benzodioxol-5-yl)-3-(4-methox	1	455.012	455.015	405.79	408.304	6	353;1322;2083;2779;3504;4255	59.01421;127.0012;141.0169;209.0039;209.0664;223.0201;291.0079;305.0231;373.0098|3998.47366094408;15408.3581117473;18693.9403749338;2868.72754019558;178.93009036618;2124.61739053701;3270.0388559311;1253.37715267092;658.60692569037	1	-0.00902199	-0.00453536	-0.00284862	-0.00793491	-0.00407926	0.0540596	0.00926649	0.00644922	-0.00179308	0.00604852	0.0104031	-0.0538004	5.08265	3	0.804369	5.14471	3	0.833168	0.167165	0.776855	0.425343	0.371261	-0.0620522
FT0376	FT0376	206.07	456.063	Delphinidin 3-arabinoside;Sarafloxacin HCl	1	456.063	456.063	205.697	208.01	5	354;1323;2084;2780;4256;6016	134.0374;149.0607;178.0273;193.0506;273.0078;456.2464|1410.19230393696;633.631991922597;1741.74190026937;9433.65467256152;6530.82775002035;215.025626247595	1	-0.0202806	-0.0109404	-0.00775378	0.0258221	-0.0192168	-0.0340729	0.0212486	0.0148733	-0.012909	-0.0318816	0.00266585	0.0342761	4.76891	3	0.614697	4.91401	3	0.726912	0.191137	0.718654	0.45642	0.340635	-0.145102
FT0377	FT0377	312.045	456.26		NI	456.259	456.26	311.549	314.461	5	1324;2085;2781;3505;4257;4783	130.0866;456.2597|275.083355016191;767.813590514589	1	-0.0163843	-0.0364835	0.00486899	0.0312569	0.00326044	-0.00780857	0.0411848	-0.0035205	0.000303	-0.0303238	-0.0262905	0.00706217	3.92582	3	0.0516385	4.25816	3	0.215492	0.00691255	2.16036	0.0804417	1.09452	-0.332338
FT0378	FT0378	111.815	457.114	6''-O-Acetyldaidzin;FMNH2;NCGC00385998-01_C17H26O12_Cyclopen	1	457.114	457.114	109.075	112.115	3	355;2086;2782;5036;6017;6331	252.0426;457.1153;457.2113|553.075521299985;473.357080197735;319.505657318359	1	0.0389622	0.0343697	-0.00452561	-0.0654739	0.0635216	0.0223657	-0.0521716	-0.0218303	0.00555057	0.0978251	-0.00979054	-0.0205897	4.45727	3	0.385303	4.08229	3	0.115194	0.129256	0.888549	0.362743	0.440401	0.374986
FT0379	FT0379	419.636	458.13	1-(2-Hydroxyphenylamino)-1-deoxy-beta-D-gentiobioside 1,2-ca	1	458.129	458.134	418.465	426.728	6	356;1325;2087;2783;3506;4258	75.00892;96.04492;118.0509;129.0193;142.0145;158.0461;159.0294;179.0572;195.0509;262.0562|386.173158936296;286.417502711007;1257.49713465661;1004.17203765877;168.705248075078;464.68710206469;348.736150563533;389.379921177719;10769.3932603295;1007.98834270276	1	-0.00256573	0.00875458	0.000710543	0.0220369	-0.0042141	-0.016535	-0.00625419	0.00826674	-0.00372838	-0.0217265	-0.0108562	0.0165125	5.15759	3	0.842105	5.09478	3	0.810328	0.231579	0.635301	0.511404	0.291236	0.0628017
FT0380	FT0380	361.902	458.274	Lyngbyatoxin A M+H-CO putative or close isomer	1	458.271	458.274	360.836	363.865	6	357;1326;2088;2784;3507;4259	128.0351|761.40396203767	1	-0.0106789	-0.0163367	-0.0183628	0.0144595	0.0144557	0.0363204	0.0205681	0.00109066	-0.022243	-0.000508849	-0.0160549	-0.0358888	4.21491	3	0.193644	4.38212	3	0.291956	0.0435308	1.3612	0.208741	0.680393	-0.167212
FT0381	FT0381	294.766	458.256	Fisherellin A	1	458.256	458.256	294.766	294.766	1	1327;4784;5344;5693;6018;6332	162.0236;306.0736;458.2209|40.7184813193226;36.8190324843567;68.4761600447587	1	-0.00557404	0.0152644	-0.0343168	0.0211054	0.0247841	-0.0180114	-0.00984469	0.0138015	-0.0419916	0.00648024	-0.022685	0.016883	3.99363	3	0.0794439	3.90354	3	0.0486594	0.473992	0.324229	0.737729	0.132103	0.0900863
FT0382	FT0382	338.295	459.093	NCGC00169296-02!(2S,3S,4S,5R,6S)-3,4,5-trihydroxy-6-(5-hydro	4	459.091	459.093	337.049	338.489	6	358;1329;2090;2785;3508;4260	59.01407;85.02942;99.00931;113.0242;175.0245;240.0432;268.0381;283.0613;459.0937|106.489154026879;381.53294978701;149.380576917824;1085.82131621341;456.434895251134;2296.48837471965;11707.7842131494;11269.6676995403;395.017281627076	1	-0.00777114	-0.0300556	-0.00730995	-0.00173765	0.0250397	0.0523033	0.0308588	-0.00984761	-0.00710732	0.0157251	-0.0188291	-0.0534185	4.78861	3	0.626614	5.05243	3	0.788481	0.00190153	2.7209	0.0419033	1.37775	-0.263815
FT0383	FT0383	268.368	459.129	Wistin;5,7-Dihydroxy-2',6-dimethoxyisoflavone 7-rhamnoside;6	1	459.129	459.131	266.62	273.63	6	359;1328;2089;2786;3509;4261	119.0505;175.0392;189.0559;253.0879;267.103;295.0977;307.0971;325.1079;339.0866;369.0975;459.1283|416.548799605143;244.654463516238;180.760100480781;125.887878779332;591.142984853525;2620.61491004965;477.48289099805;1248.95772057626;2090.78326974656;817.817707127023;229.082333290091	1	0.0166805	-0.00816994	0.0274008	-0.031544	-0.00824691	0.0339933	-0.00267802	-0.0216714	0.03638	0.014269	0.0173391	-0.0334146	4.86782	3	0.686197	4.87457	3	0.701092	0.95859	0.018367	0.98687	0.0057399	-0.00674822
FT0384	FT0384	44.0123	459.403	Octacosanoic acid;28-Hydroxy-7-octacosanone;10-Octacosene-1,	1	459.39	459.416	39.9874	48.0371	2	360;1330;5345;5694;6019;6333	359.1565;399.3254;413.3775;415.3561;415.4184;417.4103;431.3468;441.3728;459.2015;459.2359;459.3437;459.3834;459.4195;465.3024|98.9132590757322;37.0087817329818;750.52328299987;78.9207185424289;48.0423180840717;131.858824939826;48.9544941655822;102.577677378804;37.8825965558235;176.792306024174;315.890174746136;5827.28289535693;2657.38253281189;59.9243002438925	1	-0.00682815	0.0385238	-0.0223225	-0.0138724	-0.0793953	0.0366929	-0.0295929	0.0284575	-0.0208511	-0.0223082	0.0875162	-0.0388277	4.88427	3	0.696127	4.60358	3	0.478649	0.149465	0.82546	0.402437	0.395303	0.28069
FT0385	FT0385	417.458	460.166	3-cis-Hydroxyglipizide;4-trans-Hydroxyglipizide;Morphine-3-g	1	460.166	460.167	416.256	417.82	5	361;1331;2091;2787;4262;6020	59.01411;71.01376;74.02485;89.02458;101.0242;113.0242;118.0509;119.035;143.0348;161.0455;179.056;221.0663;341.1081;460.1668|617.810962979461;425.170685733681;1758.08795151508;2174.49451116529;581.42992083312;602.09069384116;9187.99787995293;352.230085363876;277.708998605122;969.132158823341;4980.45941680009;1154.22821645822;3405.7377531752;774.404365869341	1	0.000511871	0.0115532	0.017662	0.0306355	0.0029598	0.0568108	-0.010626	0.00756451	0.0123697	-0.0302003	-0.0285582	-0.0551578	5.14384	3	0.834161	5.04368	3	0.785501	0.217365	0.662811	0.491879	0.308142	0.100164
FT0386	FT0386	437.668	460.164	3-cis-Hydroxyglipizide;4-trans-Hydroxyglipizide;Morphine-3-g	1	460.163	460.167	437.214	438.41	5	362;1332;2092;3510;4263;5695	74.02464;104.0352|153.910782480038;1312.36437819936	1	0.00633613	0.0244765	-0.0042887	0.015914	-0.0280978	0.00143411	-0.0251578	0.00788514	-0.00732764	-0.0276641	0.0154362	-0.00222833	5.03204	3	0.775571	4.82087	3	0.657398	0.0156284	1.80609	0.123919	0.906861	0.211172
FT0387	FT0387	462.71	461.151	Sertindole;(Z)-Narceine imide;6-[(4,7-dihydroxy-6,8-dimethyl	1	461.15	461.152	461.924	463.378	5	364;1335;2094;3511;4265;5696	59.0139;71.01394;89.02432;101.0246;113.0249;119.0348;143.0347;161.0465;179.0563;221.0673;235.0828;253.0927;263.0779;415.146;461.1447|274.684565819497;73.8967865493933;392.708763973342;161.328999206365;131.560608913429;294.365931384169;74.5028374294066;128.019023325758;333.056105008988;107.642045650135;278.365350990315;184.81633879847;77.828394545611;9208.62937556831;323.588777459679	1	-0.00376216	-0.00800096	0.00313004	-0.00623969	0.00751527	0.0358599	0.00919963	-0.000771082	0.00434286	0.00869708	-0.00332746	-0.0357869	4.81267	3	0.652433	4.88562	3	0.71003	0.0202197	1.69422	0.145438	0.837323	-0.0729552
FT0388	FT0388	416.245	461.165	Iloperidone (Fanapt);Verbasoside;NCGC00381226-01_C20H30O12_H	1	461.165	461.165	416.245	416.245	1	365;5037;5346;5697;6021;6334	461.1258|41.5774378410447	1	-0.0139982	0.0224072	-0.0182054	0.000508336	-0.0166445	0.0191654	-0.0112786	0.0269603	-0.0208713	-0.00153195	0.0225584	-0.0200363	4.41702	3	0.354518	4.2853	3	0.232373	0.281559	0.55043	0.575112	0.240248	0.131719
FT0389	FT0389	224.407	461.108	Swertiajaponin;Isoswertiajaponin;Diosmetin 7-O-beta-D-glucop	1	461.107	461.108	222.938	225.125	5	363;1334;2093;2788;4264;6022	252.0428;253.05;415.1036|656.429710784114;1456.53517727599;711.353493048543	1	-0.0147066	0.0126866	0.014259	-0.020597	0.0256667	-0.0381463	-0.00239053	0.0229092	0.0161097	0.0321718	-0.0104437	0.0358871	4.41602	3	0.352532	4.35224	3	0.271102	0.563852	0.248835	0.798865	0.0975265	0.063781
FT0390	FT0390	296.099	461.109	NCGC00384744-01!5-hydroxy-3-[4-hydroxy-2-[(2S,3R,4S,5S,6R)-3	2	461.109	461.109	296.099	296.099	1	1333;4785;5347;5698;6023;6335	165.0174;279.231;285.0751;461.2608|36.7675834256261;43.607728866607;71.0673590033707;39.7754989029636	1	0.0398735	0.0771672	-0.180941	0.109884	-0.0338916	0.00354035	-0.0899306	-0.00134089	-0.210548	-0.065465	0.014933	0.000362244	3.39088	3	0.00397219	2.74062	3	0.000993049	0.288317	0.540129	0.578843	0.237439	0.650257
FT0391	FT0391	400.301	462.094	(Methylsulfanyl)heptyl glucosinolate;7-Methylthioheptyl gluc	1	462.092	462.094	399.977	401.513	4	367;1336;2095;4266;5699;6024	462.0918|1735.72179009602	1	-0.00349272	0.00450551	0.0216252	0.0258719	-0.00220254	0.0383473	-0.00216478	0.00765956	0.0176938	-0.0302624	-0.0222711	-0.0373868	4.10384	3	0.130089	4.06875	3	0.105263	0.656832	0.182545	0.852178	0.0694697	0.0350829
FT0392	FT0392	368.322	463.088	Myricetin 7-rhamnoside;Myricitrin;6-Hydroxykaempferol 7-gluc	1	463.088	463.088	367.483	369.161	2	1337;3512;4786;5348;5700;6336	85.0293;129.0184;167.036|81.1193761346935;43.985220868808;39.167590567223	1	-0.00325253	-0.00172292	-0.0329478	0.0300066	0.0071221	-0.0168591	0.00349941	0.0016524	-0.0404366	-0.0140937	-0.0153703	0.0181987	4.21953	3	0.201589	4.25587	3	0.214499	0.732321	0.135299	0.889632	0.0507898	-0.0363445
FT0393	FT0393	431.809	463.128	Hesperetin 7-glucoside;Hesperetin 5-O-glucoside;3,4,5-trihyd	1	463.127	463.129	430.657	433.071	3	2789;3513;4267;4787;5038;5349	75.00912;129.0192;195.0511;463.1886|34.9356828476637;124.306557412541;1690.65559360626;39.8585294458144	1	-0.00464572	-0.0045795	-0.00282352	0.0114049	0.00595932	0.0182224	0.00668459	0.00226588	-0.00528975	-0.00628875	-0.0117391	-0.0185969	4.14369	3	0.156902	4.19426	3	0.17279	0.127046	0.89604	0.36038	0.443239	-0.0505702
FT0394	FT0394	36.424	463.288	Pristimerin;Pristimerin;Sorbitan oleate	2	463.287	463.288	35.9153	37.5775	6	368;1338;2096;2790;3514;4268	96.95991;461.8639;463.2889;465.3048;466.3068;467.3023|17428.0543821455;926.291256061438;197586.766945833;7726.61505469364;1292.94291536465;333.021294726404	1	-0.00188883	-0.00752332	-0.00344806	-0.00271895	-0.000958481	-0.0363224	0.00769267	-0.00263888	-0.00281718	0.00232101	0.00353434	0.0364175	5.52326	3	0.936445	5.58945	3	0.940417	0.00122186	2.91298	0.0361885	1.44143	-0.0661865
FT0395	FT0395	203.056	464.145	Thiothixene;Bacampicillin	1	464.145	464.146	201.172	204.712	4	1339;2097;2791;3515;4788;6337	135.032;149.0457;281.0878;464.2386;464.2734|137.115245523954;84.6171024367266;817.421858302035;94.3173280058772;76.183369454975	1	0.0106945	-0.0215129	-0.00749425	0.00932207	-0.0127982	0.017901	0.0124705	-0.0238553	-0.00719367	-0.0168577	0.00474532	-0.0174012	4.06212	3	0.105263	4.20491	3	0.182721	0.146688	0.833604	0.397827	0.400305	-0.142788
FT0396	FT0396	65.0557	465.049	[2-(5,7-dihydroxy-4-oxo-2-phenyl-4H-chromen-8-yl)-4,5-dihydr	1	465.048	465.05	64.8458	65.2657	2	371;1340;5350;5701;6025;6338	96.95988;252.0438;283.2627;383.0885;385.0572;385.0946;465.0494;465.1431;465.2079;465.2433;465.2536;465.3053|70.5973446376994;318.747541679336;52.4227414209236;39.5445266916568;36.3417070484161;771.19806013641;462.321032892527;137.982704464434;101.678925512624;59.9202395693055;95.6313338669219;844.690568211257	1	0.0254138	0.0388274	0.00578036	0.0103753	-0.0169811	-0.0345752	-0.0488132	-0.00324406	0.00438132	-0.0192306	0.0054388	0.0350101	4.38278	3	0.321748	4.00136	3	0.0844091	0.00452519	2.34436	0.0676196	1.16993	0.381427
FT0397	FT0397	36.1727	465.305	N-Nitrosotomatidine;NCGC00160284-01!6-HYDROXYIMINO-IMPERIALI	1	465.304	465.306	34.6351	37.5775	6	372;1341;2098;2792;3516;4269	79.95749;96.669;96.96098;97.27958;97.3046;97.32559;97.38744;97.45285;97.48055;97.51557;97.53542;97.57339;98.95614;449.2732;450.2802;463.8749;463.9476;464.3598;464.8045;464.8529;464.8842;464.908;465.0304;465.1285;465.2341;465.3076;465.924;466.0096;466.0552;466.1074;466.1879;466.256;466.3052;466.3392;466.3752;466.4532;466.516;466.5567;466.644;466.6878;466.7694;466.8212;466.8834;466.9934;467.1034;46…	1	-0.000272603	-0.00141412	-0.00168619	4.11489e-05	0.00470757	0.0540951	0.00141625	-0.00060944	-0.00188491	0.00302322	-0.0035446	-0.053849	7.4066	3	0.999007	7.41949	3	1	0.177766	0.75015	0.438752	0.357781	-0.012884
FT0398	FT0398	164.243	467.074	Emodin 8-O-(beta)-D-glucoside;NCGC00163559-03!5-hydroxy-3-(4	4	467.073	467.074	162.218	165.496	6	374;1342;2099;2793;3517;4270	193.0498;268.0386;269.0451;431.0972;467.1233;467.1561;467.2061;467.2308|106.438315162211;158.496019504844;3794.12405880297;110.115814859307;198.318417181599;419.091815255189;275.062166743987;145.572491651035	1	-0.00826099	0.000333108	0.0201131	-0.0203872	0.019386	-0.0187788	0.00455174	0.00920029	0.0235756	0.0249571	-0.00852366	0.0192611	4.89983	3	0.706058	4.91312	3	0.725919	0.872832	0.0590695	0.963078	0.0163384	-0.0132962
FT0399	FT0399	442.101	467.139	Benzyl alcohol + Hex-Hex;Armillaricin;15beta-hydroxycyproter	2	467.138	467.14	439.942	442.623	4	375;1343;2794;3518;5351;6339	161.0453;179.0559;195.0514;221.0674;467.093;467.1449;467.1689|34.1857544190816;40.552814455134;43.500853343204;83.8609504112185;52.7617454665801;36.3892210248878;80.059559815686	1	-0.0141014	-0.0117732	-0.0149797	0.0183272	0.00702798	-0.05386	0.0185269	0.00753406	-0.0196076	-0.00852167	-0.0128691	0.0532474	4.66449	3	0.537239	4.80333	3	0.637537	0.101051	0.995458	0.321006	0.493487	-0.138838
FT0400	FT0400	406.913	469.029	MMV688371;Glucobrassicin;Indolylmethyl glucosinolate	1	469.028	469.03	405.79	407.834	6	378;1344;2100;2795;3519;4271	59.01429;140.5902;141.0171;223.0198;305.0239;387.0256|17139.5713548649;315.416990281787;103751.555028384;16469.8520985243;14351.6262879495;2802.98427898043	1	-0.0117052	-0.00349592	-0.0205094	-0.00108902	0.0018085	0.0357599	0.0100311	0.00927942	-0.0220525	0.00842444	0.00688888	-0.0360333	5.47629	3	0.925521	5.54508	3	0.9285	0.368054	0.434088	0.651869	0.18584	-0.0687922
FT0401	FT0401	361.947	469.207	(2R,3S,4S,5R,6R)-2-[[(2R,3R,4R,5S)-3,4-dihydroxy-5-(hydroxym	2	469.204	469.209	360.836	363.865	5	379;1345;2797;3520;4272;5352	113.0249;231.1752;275.1647;293.1764;469.2076|174.669627614857;84.4762498707041;513.652944936558;945.801263979274;1109.2912773914	1	0.000123735	-0.0327097	-0.00132668	0.0239478	0.010941	-0.0352452	0.028356	-0.0188686	-0.00425343	-0.018529	-0.0271619	0.0368253	4.38723	3	0.324727	4.64668	3	0.517378	0.0136024	1.86638	0.112276	0.949715	-0.259451
FT0402	FT0402	326.141	469.266	Withanolide;Withanolide A;Methyl lucidenate F	1	469.265	469.267	325.285	327.75	6	381;1347;2101;2796;3521;4273	114.0558;115.0506;145.0619;225.1608;353.2583;395.2685;439.2548;469.2661|598.314065981859;456.445068255974;431.755711828815;160.42560997746;273.724354783872;317.994749341392;308.758410547216;3141.4596188229	1	-0.0015232	-0.00520376	0.00883437	0.00623114	0.00944561	-0.035878	0.00536122	-0.00098006	0.00803437	-0.00312828	-0.0153877	0.0361953	4.83479	3	0.668322	4.87704	3	0.702085	0.230542	0.63725	0.510232	0.292232	-0.0422499
FT0403	FT0403	36.5819	469.302	17,23-Epoxy-29-hydroxy-27-norlanost-8-ene-3,15,24-trione;(3b	1	469.3	469.304	35.93	37.2339	2	380;1346;5353;5702;6026;6340	98.9562;387.3242;469.2993|41.0339560569241;198.810552439124;1476.25949704285	1	0.00915448	0.0112115	-0.00363349	-0.00888209	0.0247726	-0.0369517	-0.0149766	-0.00325831	-0.00308446	0.0237173	-0.0140822	0.0366015	5.08522	3	0.806356	4.97381	3	0.753724	0.089477	1.04829	0.297371	0.526702	0.111412
FT0404	FT0404	496.641	470.151	Glisoxepide	1	470.15	470.152	496.18	497.645	4	383;2102;3522;4274;5039;5703	128.0357;470.153|785.217405404214;205.044444128094	1	0.00293119	0.00152503	0.0154924	0.00179781	-0.0011775	0.00031253	-0.00315773	-0.00149634	0.0161352	-0.00675022	-0.00553321	-0.000200826	4.35364	3	0.293942	4.32698	3	0.259186	0.543215	0.265029	0.784816	0.105232	0.0266585
FT0405	FT0405	117.103	471.095	NCGC00169505-02!3,5-dihydroxy-2-(4-hydroxyphenyl)-7-[3,4,5-t	2	471.095	471.095	117.103	117.103	1	1348;4789;5354;5704;6027;6341	96.96005;471.0967;471.1859;471.2303;471.2408;471.2651;471.3314|338.479659289022;2255.93076564569;78.5749868798916;56.649970355204;49.3406690356778;126.096622826685;148.036995463394	1	0.0603111	0.104803	-0.144689	0.11177	-0.0891831	-0.0132012	-0.126361	-0.00493715	-0.170965	-0.108129	0.0485355	0.0143107	4.32207	3	0.263158	3.37844	3	0.00595829	0.123423	0.908605	0.355105	0.449644	0.943637
FT0406	FT0406	83.147	471.241	3Alpha-Hydroxy-3-Deoxyangolensic Acid Methyl Ester;13-(acety	2	471.241	471.241	82.8458	92.7196	3	2798;3524;4275;4790;5040;5355	96.96028;311.0498;391.0096;470.9692;471.1556;471.1763;471.2421;471.2917|218.078685453732;81.6586752036415;204.748196229275;299.00488299748;91.3634055600255;168.112322130673;6717.52924278622;96.4031456956121	1	0.00961361	-0.158131	-0.023716	-0.0169532	-0.1308	-0.0588409	0.13205	-0.104059	-0.00793429	-0.0695243	0.12051	0.0554275	3.63456	3	0.0119166	4.86232	3	0.692155	0.0186112	1.73023	0.140083	0.853616	-1.22775
FT0407	FT0407	265.656	471.328	Methyl (7Z,9Z,9'Z)-6'-apo-y-caroten-6'-oate;Reticulataxanthi	1	471.324	471.331	263.774	271.033	5	1349;2103;2799;3525;4276;4791	471.2411;471.3321|778.183600793227;3617.76344107371	1	0.00696794	-0.0221823	0.0133766	-0.0277279	0.0105122	0.0163023	0.0153347	-0.0202591	0.020403	0.0249227	0.00346387	-0.015461	4.62361	3	0.50149	4.775	3	0.622642	0.156579	0.805266	0.413845	0.383162	-0.151394
FT0408	FT0408	437.072	472.155	Folinic acid;10-Formyltetrahydrofolate;Folinic acid	2	472.154	472.156	436.897	437.214	3	2104;3526;4277;4792;5041;5705	300.1096;343.1177;385.1627;404.1569;429.154;472.158|167.710158860666;42.1026601111407;140.429938979207;204.213433226414;33.134516260202;540.685666988514	1	-0.00323904	0.00736087	-0.00900057	0.000735126	0.00129651	0.0181968	-0.00446173	0.00733675	-0.0102781	0.00359134	0.00212477	-0.0181384	4.45578	3	0.382324	4.4103	3	0.314796	0.255295	0.592957	0.544666	0.26387	0.0454779
FT0409	FT0409	92.7301	473.108	NCGC00169327-02!3-(6-methoxy-1,3-benzodioxol-5-yl)-7-[(2S,3R	2	473.108	473.112	89.1672	93.4008	6	384;1350;2105;2800;3527;4278	239.0351;267.0304;268.0378;269.0461;473.1101;473.207;473.2502;473.2792|85.900383686328;199.467082143576;2030.35277949576;1464.12136326369;1853.63917368115;100.718294297371;305.830696386374;320.492757749014	1	0.0177185	0.0279334	0.0110768	-0.0432804	0.0447739	-0.0200293	-0.034425	-0.00244817	0.0175391	0.0635473	-0.0124255	0.019359	4.77244	3	0.616683	4.50008	3	0.389275	0.0705641	1.15142	0.268447	0.571142	0.272362
FT0410	FT0410	49.2844	473.24	LysoPA(0:0/18:0);LysoPA(18:0/0:0);Rubraflavone B	1	473.237	473.242	48.6497	49.6738	3	2106;2801;3528;4793;5042;6342	59.01417;473.1796;473.2188;473.2795;473.3193;473.3645;473.3765|367.215599795914;45.7794745869364;93.3945027776417;139.184713438283;98.8995247769822;67.7675080733934;36.631519058335	1	-0.00804827	-0.00766796	0.0264189	-0.0102126	-0.00279014	-0.0553576	0.0112439	0.00473283	0.02961	0.000313588	0.000883253	0.0542304	4.74143	3	0.586892	4.81365	3	0.650447	0.401266	0.396568	0.673899	0.171405	-0.0722237
FT0411	FT0411	462.67	475.166	NCGC00385411-01_C24H28O10_Spiro[furan-3(2H),1'(4'H)-naphthal	2	475.166	475.167	461.924	462.86	4	388;2108;3529;4280;5043;5706	59.01452;71.01401;73.02953;83.01381;85.02944;87.00889;89.02497;97.02919;101.0245;107.0366;113.0239;119.0346;125.0245;131.0352;143.0354;149.0463;161.0454;179.0565;185.0455;219.0515;221.0668;235.0828;245.0684;253.0938;263.0774;281.0889;287.0768;305.0883;323.0985;341.1156;397.1348;413.873;415.1469;457.1058;475.0894;475.1653|1429.04270316837;530.636218882624;50.4780661827844;68.9028698471752;165.2143…	1	-0.00348575	-0.00357256	-0.0034525	9.54017e-05	0.00727574	-0.000114861	0.00519255	0.00139891	-0.00394143	0.00500626	-0.00501206	0.000109914	5.51208	3	0.934459	5.55185	3	0.930487	0.0733923	1.13435	0.276158	0.558842	-0.0397765
FT0412	FT0412	223.521	475.124	Orientin 7,3'-dimethyl ether;6-beta-D-Glucopyranosyl-4',5-di	1	475.124	475.124	221.635	224.407	4	387;2107;2802;4279;5044;6028	59.01407;223.0401;224.0487;252.0427;253.0509;271.0607;415.1041|109.992288371036;240.968123515344;122.85641775257;4556.35686791129;19786.4400304425;101.86869463285;5730.00285284036	1	0.00920609	0.000955268	0.00696527	-0.0272494	0.026291	-0.00194298	-0.00604799	-0.00926373	0.0118905	0.0374425	-0.00701729	0.0019668	5.40379	3	0.909633	5.36927	3	0.897716	0.666933	0.175918	0.857939	0.0665436	0.0345177
FT0413	FT0413	164.772	477.103	NCGC00381325-01![3,4,5-trihydroxy-6-[[(E)-3-(4-hydroxyphenyl	2	477.103	477.103	163.535	165.496	6	390;1351;2109;2803;3530;4282	268.0375;269.0448;431.0987|1548.54767376587;2690.97123489639;2562.37695950134	1	0.00553541	0.000614485	0.00732322	-0.0161819	0.0180273	0.0348791	-0.00368732	-0.00541503	0.0103331	0.0227325	-0.00728535	-0.0349805	4.47755	3	0.403178	4.4553	3	0.353525	0.671331	0.173063	0.860089	0.0654565	0.0222435
FT0414	FT0414	36.424	477.304	2,3-Diacetoxypropyl stearate;MMV688543	1	477.302	477.304	35.9153	37.5775	6	392;1352;2111;2804;3531;4283	96.95998;253.0512;269.0467;333.0066;475.8359;477.3049;479.3232|10549.1071418266;1033.25537866263;302.167969098585;544.071202379388;666.586769616617;160630.041370874;618.031915412163	1	-0.00172718	-0.0189321	-0.00651393	-0.00941465	0.0069378	-0.000862692	0.017616	-0.00974652	-0.00446862	0.0127095	0.00166473	0.000843859	5.42391	3	0.917577	5.58165	3	0.935452	0.00430112	2.36642	0.0656247	1.18293	-0.157736
FT0415	FT0415	223.007	478.099	3'-Azido-3'-deoxy-5'- O-beta-D-glucopyranuronosylthymidine;P	1	478.098	478.099	222.247	223.765	6	393;1353;2112;2805;3532;4284	61.98874|1847.20795459148	1	0.00187303	-0.00152515	0.0188617	-0.024846	0.0201083	0.0352779	0.000285475	-0.00256799	0.0238292	0.0287509	-0.00676831	-0.0350657	4.73575	3	0.581927	4.7361	3	0.589871	0.996448	0.00154546	0.999243	0.000328855	-0.000340655
FT0416	FT0416	463.278	478.135	Mandelonitrile sophoroside;NCGC00381068-01_C20H27NO11_{[2-O-	1	478.131	478.139	462.637	464.064	5	394;1354;2113;2806;3533;6343	478.0573|254.004483210372	1	-0.0166823	-0.0107936	0.0200487	-0.0093375	-0.0190783	-0.0194138	0.0190016	0.0116319	0.022899	-0.00764119	0.0169227	0.0174988	4.31885	3	0.262165	4.44164	3	0.343595	0.233933	0.630908	0.513556	0.289413	-0.122788
FT0417	FT0417	36.1727	479.319	1-heneicosanoyl-glycero-3-phosphate;LysoPA(21:0/0:0);LysoPA(	1	479.318	479.319	34.6351	37.5775	6	395;1355;2114;2807;3534;4285	79.95746;96.96017;98.95557;477.8459;479.3185;480.3233|421.03875496156;33167.9409996395;572.727220324238;1920.25318813005;606843.525149307;312.720807252489	1	-0.00314175	-0.0247573	-0.00851031	-0.0129157	0.0109671	-0.0199445	0.0235602	-0.0118375	-0.00585253	0.0183368	0.0010531	0.0193443	5.92962	3	0.974181	6.13845	3	0.980139	0.00388289	2.41085	0.0616714	1.20992	-0.20883
FT0418	FT0418	425.782	480.097	MMV085210	1	480.097	480.098	425.142	426.664	6	396;1356;2115;2808;3535;4286	195.0508;480.0947|1340.49175047661;710.144901944193	1	-0.0018438	0.00637707	0.0136976	0.00994235	-0.00924613	0.0554543	-0.004648	0.00639967	0.0124673	-0.0174601	-0.00284946	-0.0552669	4.60149	3	0.48858	4.55	3	0.432969	0.29408	0.531535	0.586413	0.231796	0.0514891
FT0419	FT0419	293.434	480.309	LysoPC(15:0);LysoPE(0:0/18:0);LysoPE(18:0/0:0)	1	480.308	480.309	292.019	295.787	5	397;1357;2116;2809;4287;6029	196.0365;255.2332;283.2639;480.3085|218.347989939367;245.220302787791;4483.2047824392;1848.92956579703	1	-0.00670882	0.0120579	-0.00339636	-0.0329579	0.00088848	0.0166325	-0.00640474	0.0132497	0.00119152	0.0334287	0.0241443	-0.016946	4.86528	3	0.683217	4.79023	3	0.6286	0.364608	0.438174	0.651869	0.18584	0.07505
FT0420	FT0420	363.679	481.21	3'-Hydroxy-T2 Toxin;SR 49498	1	481.208	481.213	363.238	366.516	6	400;1358;2117;2810;3536;4288	78.95943;113.0237;152.9959;171.0058;175.0251;261.1857;304.1674;305.1762;389.1732;481.2114|175.539463733935;265.13436848163;169.03233688501;347.319154309524;148.122888386087;168.70100059831;281.400933612247;1150.62567173011;345.703672053349;4617.29729084346	1	0.000770438	0.0172458	-0.0205787	0.0254342	0.00603453	0.0195368	-0.0154442	0.00899191	-0.027341	-0.0124515	-0.014667	-0.0184608	4.74175	3	0.587885	4.61168	3	0.487587	0.161107	0.792885	0.418132	0.378687	0.130075
FT0421	FT0421	37.7435	481.304	13'-Carboxy-gamma-tocopherol;(3beta,5alpha,6beta,7alpha,22E,	1	481.303	481.307	37.2339	38.8875	6	401;1359;2118;2811;3537;4289	96.95995;98.9563;479.8193;479.8467;481.0863;481.3006;482.3017|7584.22970318873;368.046757509792;566.413429948597;160.43380989521;304.661810807556;151707.815642826;103.530694625465	1	-0.00830425	-0.0443295	-0.00562176	0.00491138	0.00300801	-0.000775616	0.0435016	-0.0174723	-0.00500562	-0.0048724	-0.00592617	0.000704844	5.36818	3	0.900695	5.74457	3	0.955313	7.97054e-05	4.09851	0.0114662	1.94058	-0.376389
FT0422	FT0422	433.16	483.135	Armillaridin;Silidianin;NCGC00180160-02!2-(3,4-dimethoxyphen	1	483.134	483.135	432.81	434.593	5	404;1361;2119;3538;4291;5707	111.0091;113.0231;127.003;129.0189;141.0193;157.0123;159.0297;193.0337;201.0396;243.0508;261.0617;267.0688;273.0616;285.0612;291.0704;303.0724;321.0826;333.0817;345.0815;363.0921;375.0938;387.0946;393.1053;405.1019;423.1145;465.1252;483.1348|322.259302384326;91.2862463457543;183.889592624639;688.623337145312;789.080908038;77.0037896869496;1088.14029276646;90.4491575485949;191.97292790862;380.3801…	1	-0.00506529	-0.00935352	0.00705186	-0.00612126	0.012737	-0.0186169	0.0111271	-4.5194e-05	0.00825384	0.0104746	-0.00911788	0.0189276	5.37238	3	0.902681	5.45833	3	0.90864	0.053102	1.27489	0.232436	0.633698	-0.0859529
FT0423	FT0423	455.996	483.125	N-[[3-(b-D-Glucopyranosyloxy)-2,3-dihydro-2-oxo-1H-indol-3-y	1	483.125	483.126	454.549	456.778	6	405;1360;2120;2812;3539;4292	115.0037;116.0504;126.02;128.0496;132.0305;144.0455;146.061;169.0402;170.0593;172.0401;172.0755;187.0511;197.0733;215.0825;241.0613;259.0724;285.0509;303.0627;310.0936;367.115;465.1157;483.1258|736.813010510559;188.931053033667;294.689269107935;256.568019010712;167.342286685687;2478.72645625757;3454.22241759251;228.568180413654;71.3565828045375;1470.48256894654;464.169765962868;5659.48805281038;2…	1	-0.0074055	-0.00712361	0.00141987	0.0106793	-0.00188536	-0.0358302	0.0104653	0.00379635	-0.000468988	-0.0113329	-0.00584984	0.0351893	5.31672	3	0.890765	5.39298	3	0.900695	0.0663445	1.1782	0.259957	0.585099	-0.0762589
FT0424	FT0424	362.215	483.234	Retinyl beta-glucuronide;Kanamycin;Kanamycin A	1	483.232	483.235	361.947	365.193	5	406;1362;2813;3540;4293;5356	78.95954;152.9953;171.0059;391.1896;483.237|530.109366162454;641.505698758219;933.336813131709;1073.92727808309;5892.00896469144	1	-0.00999868	-0.0400409	-0.0351235	0.0302553	0.0243502	0.0177416	0.0408927	-0.0138627	-0.0416985	-0.00701888	-0.0311816	-0.0170779	4.50274	3	0.41708	4.86291	3	0.693148	0.0213904	1.66978	0.146531	0.834069	-0.360171
FT0425	FT0425	408.213	484.04	Chondroitin sulfate	1	484.039	484.04	407.094	409.175	3	407;2814;3541;5045;5357;6344	88.04027;127;141.0181;156.0263;170.0437;238.0298;252.044;262.093;263.0975;320.0283;404.0899|74.6439813635327;43.7975374750373;88.3043640875911;126.62134855248;331.336089375975;33.7684370552438;32.0752997790635;38.1600223601708;42.3293199309796;30.1191194775356;35.5372207552819	1	0.00265954	0.0160566	0.0175653	0.0235393	-0.0400084	-0.0167586	-0.0158931	0.00779803	0.0149286	-0.0481158	0.0130181	0.0159626	4.37012	3	0.30288	4.22621	3	0.195631	0.152598	0.816452	0.407602	0.389764	0.143912
FT0426	FT0426	442.4	485.15	Arnamiol;MMV676050;6-{5-[(E)-2-(3,4-dihydroxyphenyl)ethenyl]	1	485.15	485.151	441.272	443.786	6	409;1363;2121;2816;3543;4294	101.025;143.034;161.0454;179.0568;221.0672;305.0884;323.0996;485.1506|206.314958097869;275.695670549844;632.083041262827;371.73345706363;261.594899224497;198.503258631661;105.922200893747;798.392198812172	1	-0.0069146	-0.0120956	-0.00117819	0.0126695	0.0114124	0.000349833	0.0145575	0.000315038	-0.00371169	-0.00531976	-0.0180323	-0.000332708	5.20053	3	0.851043	5.3165	3	0.885799	0.0197692	1.70401	0.144258	0.840861	-0.115973
FT0427	FT0427	78.8605	485.178	Estriol-16-Glucuronide;Estriol-17-glucuronide;Estriol-3-gluc	1	485.177	485.178	77.8032	87.397	6	410;1364;2122;2815;3542;4295	79.95728;124.0072;222.0307;235.0386;485.1071;485.1785;485.2379;485.2751|141.642520469735;2049.64366790362;267.600893274535;200.904142888822;100.121549148605;15933.8128217953;123.934797831137;680.428465772292	1	0.0138781	-0.0471859	0.00363691	-0.00955313	0.0326174	0.0513946	0.0331298	-0.0421161	0.00798176	0.0206288	-0.0266908	-0.0510213	4.86111	3	0.680238	5.19612	3	0.849057	0.0639844	1.19393	0.252676	0.597436	-0.335008
FT0428	FT0428	437.961	487.174	8-Butanoylneosolaniol;8-Isobutanoylneosolaniol;NCGC00385107-	1	487.172	487.177	437.274	438.41	4	415;2124;2818;4298;5046;6030	113.036;114.0204;131.0456;311.1262;487.1708|311.91299309279;199.556533234332;1307.71673044964;40.0914692201468;65.0325410084633	1	-0.00866404	0.00515273	0.055564	0.0276195	0.0554234	-0.0362308	0.000218233	0.0148531	0.0507078	-0.00769479	-0.0833176	0.034205	4.91863	3	0.71996	4.88189	3	0.707051	0.844457	0.0734226	0.946958	0.0236695	0.0367388
FT0429	FT0429	235.838	487.131	Melleolide M;MMV689243;Spirapril	1	487.131	487.132	233.368	236.528	6	414;1365;2123;2817;3544;4297	110.0245;111.0199;122.0248;140.0351;152.0351;153.0306;200.0566;243.0623;487.2581|3161.11119348422;770.504910279871;192.803631262811;881.792068210612;1837.416819501;834.843222241901;5954.73455510597;18350.025553188;176.532138163441	1	-0.00472265	0.00215242	-0.0223504	0.0511819	0.0191369	0.0197007	0.000841108	0.0063102	-0.0338229	-0.0290365	-0.0431543	-0.0198856	5.26553	3	0.873883	5.27143	3	0.871897	0.96041	0.0175433	0.98687	0.0057399	-0.00589571
FT0430	FT0430	439.771	488.169		NI	488.168	488.17	438.609	441.17	5	417;1366;2819;3545;4299;5358	128.0357;146.0457|228.928947643003;1121.27996114846	1	-0.00622239	0.0136312	-0.0134085	0.0337828	-0.00309272	0.00174724	-0.00832627	0.014596	-0.021256	-0.0271061	-0.0144858	-0.00171218	4.63484	3	0.513406	4.54939	3	0.431976	0.359557	0.444233	0.647279	0.188908	0.0854477
FT0431	FT0431	164.342	491.119	7-Glu tricin (NMR);Tricin 7-glucoside;Licoagroside A	2	491.119	491.119	163.535	165.496	5	418;2126;2820;3547;4300;5047	239.0339;253.0511;267.0304;268.0382;268.224;269.0463;291.0694;311.0558;431.0993;491.2259;491.2482|291.541156027125;199.531541198928;323.273312134495;9912.41984096999;168.201971728593;35335.4780894121;94.7903188682517;520.017679639437;16707.9283598851;119.410102060806;128.741625142578	1	0.00891473	-0.00576624	0.0124136	-0.0202074	0.0217508	0.0343114	-0.000104737	-0.0125432	0.0168691	0.0262188	-0.0101143	-0.0347459	5.26604	3	0.875869	5.28301	3	0.876862	0.829012	0.0814391	0.93905	0.0273114	-0.016971
FT0432	FT0432	36.18	491.319	18alpha-glycyrrhetinic acid;1-(11Z-docosenoyl)-glycero-3-pho	2	491.318	491.32	35.0997	37.5775	6	419;1367;2127;2821;3548;4301	96.95981;489.8044;491.3203|2039.17002859;87.5650514688232;39599.3403402504	1	-0.00290143	-0.0237193	-0.00641127	-0.0131096	0.0108809	-0.0560724	0.0225018	-0.0113985	-0.00364718	0.0179611	0.000603413	0.0550495	5.09381	3	0.8143	5.29289	3	0.879841	0.00391954	2.40677	0.0616714	1.20992	-0.199082
FT0433	FT0433	64.6843	493.044	{3-[6-(3,4-dihydroxy-6-methyl-5-oxooxan-2-yl)-5,7-dihydroxy-	1	493.043	493.044	63.875	65.4242	3	421;2129;4302;5048;5708;6031	213.9767;239.034;240.044;241.055;267.0291;268.0381;269.0466;348.002;395.0738;413.0873;493.0439;493.2064;493.2299;493.2825;493.2949|51.3086849371405;95.0116507191638;54.7793042936235;31.3679478211156;81.1620159541576;2198.38036062461;1568.82987330708;32.9784016367398;160.631888143473;1729.07869550386;2081.5471879799;41.1297103932156;84.131114523143;33.6544357825574;31.785060765867	1	0.00833375	0.0634218	-0.000981866	0.0584566	-0.0155042	0.0337219	-0.0604538	0.0296267	-0.0139585	-0.0566466	-0.0231766	-0.0305524	4.65594	3	0.530288	4.12997	3	0.141013	0.0100893	1.99614	0.0967612	1.0143	0.525968
FT0434	FT0434	110.445	493.09	6''-O-Acetyldaidzin;FMNH2;Raltitrexed	1	493.09	493.09	109.075	111.815	2	422;2130;5049;5709;6032;6345	253.0509;493.2438|143.287788057498;199.736781337401	1	0.0259417	0.0287594	0.0076765	-0.0539351	0.0689345	0.0351982	-0.0398025	-0.0108516	0.0155534	0.0875245	-0.0253944	-0.0324709	4.27273	3	0.234359	3.97363	3	0.0705065	0.134599	0.870959	0.371345	0.430223	0.299101
FT0435	FT0435	36.1727	493.334	1-docosanoyl-glycero-3-phosphate;LysoPA(22:0/0:0);LysoPA(i-2	1	493.333	493.335	34.6351	37.5775	6	423;1368;2131;2822;3550;4303	96.96;253.0472;269.0469;333.0072;349.002;491.8167;493.264;493.335;493.3852|8787.14822598882;160.696009029243;701.912434478507;118.287623836432;420.163087946906;701.957654390367;364.424691051713;157100.764816677;255.239738899081	1	-0.00260247	-0.0223584	-0.00831739	-0.0122958	0.0101614	0.0527995	0.0211482	-0.0109726	-0.00582954	0.0174427	0.00134819	-0.053028	5.50276	3	0.933466	5.69097	3	0.949355	0.00491402	2.30856	0.0677866	1.16886	-0.188217
FT0436	FT0436	535.056	494.156	5-Methyltetrahydrofolic acid;Terazosin HCl (Hytrin);Apixaban	1	494.155	494.157	534.598	535.675	6	425;1370;2133;2825;3552;4305	59.01413;71.01406;89.02411;179.0556;494.1582;827.2684|104.441968603325;129.702769890444;294.614659443893;137.240343126642;661.831644106962;542.364564526008	1	-0.000721315	0.00590845	-0.00259392	0.0206867	0.0152593	-0.0168611	-0.00476608	0.00453231	-0.00735392	-0.00881085	-0.0258014	0.0171787	5.03963	3	0.783515	4.99658	3	0.767627	0.39008	0.408846	0.662412	0.178872	0.0430513
FT0437	FT0437	164.772	494.093	CMP-N-trimethyl-2-aminoethylphosphonate	1	494.093	494.094	163.535	165.496	6	424;1369;2132;2823;3551;4304	61.98875;270.0478;494.2579|1824.01184150643;107.904506921898;12010.4150665862	1	-0.00778971	-0.00164254	0.0224978	-0.0176689	0.0146411	-0.0192617	0.00595516	0.0076995	0.0259028	0.0188365	-0.00727822	0.0185968	4.79174	3	0.632572	4.81811	3	0.653426	0.747121	0.126609	0.898163	0.0466448	-0.0263768
FT0438	FT0438	99.8581	495.06	{[6-(5,7-dihydroxy-4-oxo-2-phenyl-4H-chromen-6-yl)-3,4,5-tri	1	495.059	495.06	91.6022	108.704	4	427;1372;2134;4306;5710;6033	252.0433;253.0498;415.1028;495.0603;495.135;495.2592;495.3404|1833.18743818715;676.262409028371;6406.89193065025;2260.46042440424;127.37807517293;796.20643466082;99.2999212935388	1	0.0302318	0.0640032	0.0254099	0.0127706	-0.0471524	0.00332328	-0.0737968	0.00732021	0.0245818	-0.0421761	0.0241065	-0.00283221	5.08857	3	0.809335	4.48486	3	0.375372	0.00292478	2.53391	0.0545417	1.26327	0.603708
FT0439	FT0439	37.7636	495.312	(3beta,17alpha,23S,24S)-17,23-Epoxy-3,24,29-trihydroxy-27-no	1	495.311	495.317	37.2339	38.8875	5	428;1373;2135;2826;3554;6346	96.95982;413.3402;465.2679;495.3131|764.135725680673;160.880677586817;172.503345005669;19357.4008167535	1	0.00360301	-0.0250842	-0.00876096	-0.0041704	0.0101089	0.034979	0.0198634	-0.0188797	-0.0071804	0.00928703	-0.00474007	-0.0340752	4.95254	3	0.741807	5.14515	3	0.834161	0.0210366	1.67702	0.146353	0.834599	-0.192613
FT0440	FT0440	460.574	497.135	Flunarizine 2HCl;NCGC00347847-02_C22H26O13_(1aS,1bS,2S,5aR,6	1	497.133	497.136	460.001	462.054	5	429;1374;2136;3555;4308;5711	128.035;146.0596;273.0908;317.0797;437.1218;497.1135;497.1408|134.150389656608;71.2171768994097;121.030470224207;416.600786309291;96.80245164908;558.075254664647;292.812552752275	1	-0.00714821	-0.00469415	-0.00922321	-0.00314811	0.00538521	0.0536006	0.00835798	0.00425251	-0.00955277	0.00870643	0.000997106	-0.0538079	4.46256	3	0.389275	4.52371	3	0.412115	0.145826	0.836165	0.396883	0.401338	-0.0611504
FT0441	FT0441	343.915	497.239	1-(11Z,14Z-eicosadienoyl)-glycero-3-phosphate;LysoPA(20:2(11	1	497.235	497.241	342.55	344.927	5	431;2137;2827;3556;4311;5050	113.0242;175.0243;259.2068;303.1966;321.2077;497.2389|175.265638313063;183.577072325355;93.51786139257;603.434484769153;1345.79662765395;1444.48518572183	1	-0.00731245	-0.0521405	-0.00810369	0.0132128	0.00952771	0.0178895	0.0497245	-0.0230119	-0.00883366	-0.00889578	-0.0168762	-0.0164846	4.40999	3	0.347567	4.84672	3	0.681231	0.000564019	3.24871	0.0247751	1.60599	-0.436733
FT0442	FT0442	96.2681	497.221	NCGC00180053-03_C28H34O8_Methyl (2R,3aR,4aS,5R,6R,9aR,10S,10	1	497.22	497.221	95.8085	96.7277	2	430;4309;5051;5359;5712;6034	215.1452;249.1505;269.1896;287.2055;291.1602;313.181;331.191;383.2225;401.2334;497.1163;497.1701;497.2188;497.2758;497.291|106.190871496227;295.653212353336;35.9109416535716;34.2396625542278;127.484304712209;144.259759889357;568.629819415827;80.7499578310171;5486.33178017249;56.3086023405504;39.4179438985134;78.8394134176542;255.61664539801;52.5637691419661	1	-0.0384509	0.0079281	0.0703123	-0.0284743	-0.00513631	-0.0350827	0.0151907	0.0468936	0.076223	0.00760653	0.00460353	0.0342438	4.38429	3	0.322741	4.39985	3	0.30288	0.954671	0.0201462	0.986198	0.00603598	-0.0155632
FT0443	FT0443	41.8292	497.298	Dolichosterone;Polyporusterone F	1	497.297	497.308	39.884	42.8527	4	1375;2828;3557;4310;4794;5360	96.95997;181.0499;415.3578;437.1486;467.285;495.7629;497.1124;497.1781;497.2962;497.3961|4995.76425442783;225.032019244527;2209.49290213188;424.476134304905;192.89421086396;367.691736373348;1034.81563074484;242.140412834078;112559.157737552;187.434801749862	1	-0.0119923	-0.0755249	-0.0160606	0.0133117	0.0122597	-0.0377276	0.072896	-0.0321674	-0.0163387	-0.00710519	-0.0176039	0.0371031	4.94413	3	0.735849	5.58237	3	0.936445	0.000309273	3.50966	0.0183199	1.73708	-0.638238
FT0444	FT0444	408.074	498.058	2-{4-[(6-carboxy-3,4,5-trihydroxyoxan-2-yl)oxy]-3-hydroxyphe	1	498.056	498.06	406.886	409.175	6	432;1376;2138;2829;3558;4312	59.01392;88.04035;141.0165;170.0438;223.019;252.0465;305.0244;334.0503;416.0528|194.224185044794;761.711160061963;1496.00772312287;3717.33220633166;152.746070051593;589.944230023443;91.1551058435293;793.280551507385;164.841869881877	1	-0.00111841	0.0160969	0.0108063	0.0344955	-0.0250682	-0.0510654	-0.0136863	0.0117075	0.00506939	-0.0473488	-0.00457781	0.051215	4.65514	3	0.528302	4.52489	3	0.413108	0.168468	0.773484	0.425372	0.371231	0.130243
FT0445	FT0445	88.7306	499.157	Eremopetasitenin B2;Eremosulphoxinolide A;3,4,5-trihydroxy-6	1	499.123	499.166	80.0802	88.8559	3	2139;3559;4313;4795;5052;5713	124.0068;235.0393;268.033;268.0386;269.0454;499.1211;499.1556;499.213;499.2351;499.2756|275.451877474028;38.71813594576;33.0768272765681;78.5586546306831;179.045161653914;43.2565975611396;2166.20130126352;216.772892473546;50.7851996419731;662.744477079008	1	-0.0203877	-0.0675293	0.0387553	0.0862861	0.042392	0.020295	0.0701929	-0.0150657	0.0261668	-0.070433	-0.1098	-0.0196762	3.98121	3	0.0754717	4.55813	3	0.441907	0.046239	1.33499	0.21359	0.670419	-0.576924
FT0446	FT0446	459.226	501.145	Loteprednol Etabonate;Loteprednol etabonate;LOTEPREDNOL ETAB	1	501.145	501.146	458.576	460.001	5	435;2140;2830;3560;4314;5053	59.01429;73.02942;101.0241;113.0237;131.0346;133.0505;159.0299;161.0454;177.0394;179.0542;219.0502;221.0658;279.0715;321.0817;339.0927;381.1036;423.1138;441.124;501.1452;501.1979|199.722393615738;310.180917428798;242.133281752404;176.607102253125;118.367257508567;224.95444673844;104.390864907091;153.124480645428;655.072704281959;118.278131636782;581.226973921494;1065.0504978703;1981.83670900229;3…	1	-0.00634812	-0.0069989	-0.00269438	0.0172617	0.0087038	-0.0355647	0.00976568	0.00274243	-0.00628324	-0.0102062	-0.0180898	0.0352773	5.27631	3	0.878848	5.35082	3	0.892751	0.117948	0.928308	0.347293	0.459304	-0.0745077
FT0447	FT0447	524.093	501.145	Loteprednol Etabonate;Loteprednol etabonate;LOTEPREDNOL ETAB	1	501.145	501.145	524.093	524.093	1	1377;4796;5361;5714;6035;6347	87.00885;221.0661|90.3031305839448;30.0396767493169	1	-0.0241996	0.0232015	-0.0485338	-0.024004	-0.0299208	-0.0369549	-0.00572767	0.0363174	-0.0486594	0.0227176	0.0616098	0.0346892	4.74268	3	0.588878	4.64502	3	0.516385	0.643162	0.19168	0.847727	0.0717438	0.0976549
FT0448	FT0448	432.042	501.193	Isocycloheterophyllin;Cycloheterophyllin;Artonin A	1	501.192	501.193	430.657	433.262	6	436;1378;2141;2831;3561;4315	109.0408;127.0508;128.0354;145.062;501.1378;501.1882|305.765501357454;2256.91081997738;506.27916568675;11816.1624727905;241.217665721933;373.154036714709	1	0.00569248	0.0310496	0.0118333	0.0245526	-0.0148507	0.0392303	-0.0306229	0.0132368	0.00721656	-0.0317572	-0.0066178	-0.0373133	5.09613	3	0.816286	4.82875	3	0.665343	0.00717636	2.1441	0.0804417	1.09452	0.267382
FT0449	FT0449	439.694	502.18	beta-D-Galactopyranosyl-(1->4)-2-amino-2-deoxy-beta-D-glucop	1	502.178	502.183	438.609	441.17	6	437;1379;2142;2832;3562;4316	102.0556;128.0348;146.0458;502.15;502.2159|201.695145697179;790.930643467136;3518.12686212559;75.4573124633453;73.574951823548	1	0.0103363	0.0250844	0.0211602	0.0307429	-0.00159929	-0.0150858	-0.0281916	0.00541777	0.0161074	-0.0334037	-0.026019	0.0154125	4.86949	3	0.688183	4.63319	3	0.503476	0.0284353	1.54614	0.16523	0.78191	0.2363
FT0450	FT0450	476.697	503.162	REF_Raffinose;Maltotriose;Raffinose	3	503.162	503.162	476.697	476.697	1	439;5054;5715;6348		0	-0.157476	0.133294	-0.22964	-0.163647	-0.0868802	0.0105314							5.88307	2	0.969215	5.35787	2	0.894737	0.655689	0.183302	0.851973	0.0695741	0.525203
FT0451	FT0451	457.984	503.162	REF_Raffinose;Raffinose;Melezitose	4	503.161	503.163	457.234	458.645	6	440;1380;2143;2833;3563;4318	59.01434;71.01411;73.02974;85.0295;87.0088;89.02478;97.02918;101.0244;107.0347;111.008;113.0243;115.0397;119.0349;125.0242;129.0192;131.035;141.0192;143.0347;149.0451;155.0353;159.0292;161.0455;173.0453;178.5152;179.0562;215.056;221.0667;233.0667;251.077;263.0767;281.0877;311.0978;323.0982;341.1091;501.6161;503.1626|5949.51058630053;5352.11253183055;515.033166472416;637.438975558332;1644.75792677…	1	-0.0065195	0.00444543	-0.00235179	0.0307758	0.0294479	0.0015209	-0.000114989	0.00992558	-0.00971814	-0.00961055	-0.0443827	-0.000347352	6.44233	3	0.991063	6.42757	3	0.992056	0.857766	0.0666312	0.952338	0.021209	0.0147551
FT0452	FT0452	508.04	503.161	REF_Raffinose;maltotriose;Melezitose	4	503.161	503.161	507.768	508.313	2	441;1381;5716;6349	59.01414;71.01404;73.0298;83.01502;89.02453;101.0244;107.0342;113.0247;119.0344;125.025;131.0345;143.0343;149.0445;161.0454;179.0556;185.0455;203.0563;221.0664;235.0837;251.0743;263.0776;281.088;305.089;323.0954;341.1092;383.1193;443.1371;485.137;503.1602|286.862966294476;182.198771144083;41.9654405917925;30.6805883777173;684.407946169185;263.568198881458;32.2244193902804;218.969531634011;309.825…	1	-0.0935005	0.0696872	-0.166356	-0.167056	-0.0512749	-0.0272428							5.26562	2	0.874876	5.04143	2	0.782522	0.771864	0.112459	0.913862	0.0391194	0.224187
FT0453	FT0453	226.247	505.135	Caryatin glucoside;5-hydroxy-7-{[3,4,5-trihydroxy-6-(hydroxy	1	505.134	505.135	224.851	227.076	6	444;1382;2144;2834;3564;4319	268.0377;282.0534;283.0616;425.076;445.1132;505.2637;505.3513|1938.81746246711;1302.34258934686;3208.08701814294;689.907461390817;1678.96594772324;165.572958701074;606.520491127941	1	0.00358501	-0.0175806	0.00329226	-0.0148037	0.0366464	-0.0199702	0.0133813	-0.0141744	0.00607646	0.031668	-0.0236808	0.0197726	4.46664	3	0.392254	4.59642	3	0.471698	0.144125	0.841261	0.394386	0.404079	-0.129788
FT0454	FT0454	38.1627	507.314	PA(8:0/14:0);PA(10:0/i-12:0);PA(8:0/i-14:0)	1	507.313	507.316	37.3366	38.8875	6	448;1383;2145;2836;3566;4320	96.96006;507.0225;507.2457;507.3141;507.3776|960.45526595495;73.9261610088533;330.845616179923;19967.4354389272;70.7919883674521	1	0.00155748	-0.0141694	-0.0100407	-0.00399668	0.00539783	-0.0550633	0.0115409	-0.0104056	-0.00914095	0.00803238	0.000435805	0.0549144	4.94892	3	0.739821	5.06114	3	0.792453	0.0303112	1.5184	0.17061	0.767996	-0.112216
FT0455	FT0455	317.777	508.073		NI	508.072	508.075	316.015	319.756	6	449;1384;2146;2837;3567;4321	269.0459;445.0734|2133.0105856134;417.355377357524	1	0.000319441	0.00760608	0.0273619	-0.0339791	-0.00639109	0.00796737	-0.00685411	0.00454283	0.0347205	0.0205477	0.0199304	-0.00773861	4.04737	3	0.101291	3.975	3	0.0714995	0.467079	0.33061	0.730354	0.136466	0.0723741
FT0456	FT0456	90.3561	509.045	Chicoric acid;D-Chicoric acid;6-({16,18-dioxo-6,8,19-trioxap	1	509.038	509.052	89.11	91.6022	2	1385;2147;4797;5717;6036;6350	241.0515;268.0379;269.0454;429.0835;481.2591;509.0381;509.1282;509.1853;509.2161;509.2368;509.2579|77.1128984796235;448.03703067561;2407.67662977138;821.900842479673;77.5638402496838;1492.54300257245;72.1803298153645;119.673328478279;165.267726560967;140.575970776047;891.920464139716	1	0.083172	0.0133332	-0.0171764	0.0419788	-0.00528147	0.0112324	-0.0602884	-0.0785431	-0.0205074	-0.0425494	-0.02546	-0.00959788	4.49988	3	0.416087	4.16901	3	0.160874	0.403828	0.393803	0.673899	0.171405	0.330866
FT0457	FT0457	340.316	509.275	Pubescenol	1	509.273	509.276	338.602	340.997	4	450;2838;3568;4322;5055;5362	59.01428;71.01426;72.99306;73.02939;85.02968;89.02462;101.0245;103.0042;113.0244;131.0348;133.0141;157.0143;163.0244;175.025;193.0354;509.1916;509.2763|331.109595490161;138.098469278113;479.842592429225;64.7460754670632;161.850250640444;326.319446925701;219.359073064947;371.796476424238;968.655522039884;617.373272205572;190.133639085727;226.969743237315;142.95492185995;343.949972978817;6517.55317…	1	-0.0540762	-0.109385	0.00188893	-0.0552081	0.0887518	-0.0414725	0.127407	-0.00884595	0.0112264	0.0949228	-0.0402334	0.0420423	4.30153	3	0.25422	5.32211	3	0.887786	0.00545843	2.26293	0.0713849	1.14639	-1.02059
FT0458	FT0458	40.0447	509.275	Pubescenol	1	509.248	509.28	39.0882	41.2497	4	1386;2148;2839;3569;4798;6351	96.96005;425.0753;493.1426;509.2594;509.3299;509.3905|800.747939602098;432.168513123193;1416.54879710129;677.883160469966;22165.8655265254;95.9492294297007	1	-0.0118088	-0.0053654	0.0168321	-0.00403829	0.00575349	0.0359908	0.0114931	0.00973682	0.0177318	0.00279594	-0.00693384	-0.0367289	5.15542	3	0.841112	5.22423	3	0.861966	0.346285	0.460566	0.632118	0.199202	-0.0688044
FT0459	FT0459	286.825	510.252	MMV676063;BiakamideA,B;(2E,6E,11E,13E)-18-(2,6-dioxopiperidi	1	510.252	510.253	284.62	288.903	4	1387;2840;3570;4323;4799;5363	358.1701;492.2467;508.6822;510.2529;510.3055|195.962367431196;104.592372913669;93.0339693350447;32810.1612050586;105.068437884273	1	-0.0348366	-0.060078	-0.0454769	0.0276904	-0.0160641	-0.00455737	0.0728235	-0.000267006	-0.0513116	-0.0248594	0.00961637	0.000649074	4.62033	3	0.499503	5.21047	3	0.857001	0.0107863	1.96713	0.100409	0.998229	-0.590146
FT0460	FT0460	73.94	511.054	({6-[5,7-dihydroxy-2-(4-hydroxyphenyl)-4-oxo-4H-chromen-6-yl	1	511.054	511.055	73.2072	81.1648	5	451;1388;2149;3571;4324;5718	268.0376;269.0455;431.0977;511.0547;511.2729|1329.7536794065;301.246580908793;6322.77380211677;1638.70165314676;2014.19552325037	1	0.0320327	0.0535095	0.0140526	0.0335552	-0.0142455	0.00405806	-0.0656329	-0.000724227	0.00846051	-0.0403236	-0.0151416	-0.00222126	4.88308	3	0.695134	4.3636	3	0.284012	0.00508963	2.29331	0.0692602	1.15952	0.519485
FT0461	FT0461	88.8559	511.272	3,7,11,15,23-Pentaoxolanost-8-en-26-oic acid;Ganoderenic aci	1	511.272	511.272	87.685	99.79	3	452;1389;2150;5719;6037;6352	96.95934;223.9881;268.0359;269.0423;431.0957;511.0466;511.1084;511.202;511.2364;511.2707;511.3229|331.157493291293;130.083222132596;30.3206447060916;66.2787568568547;244.700523283029;39.9641373304576;244.874420403823;55.0378432163882;35.6887539682418;4367.99279450896;33.4711339768717	1	0.0393396	0.00838441	-0.0140206	0.00320062	0.056822	0.0173944	-0.0300353	-0.036466	-0.0150821	0.0310939	-0.049238	-0.015558	4.90466	3	0.713009	4.73731	3	0.590864	0.419265	0.377512	0.686771	0.163188	0.167349
FT0462	FT0462	462.63	513.113	Feruloylguaiacyl hexoside;4'-O-methyl-(-)-epicatechin-5-O-be	2	513.113	513.114	461.281	463.378	5	453;1390;2151;2841;4325;6038	96.96011;513.1093|1290.36501543576;162.087255857773	1	-0.00239395	0.00863285	0.00629697	0.0216157	0.00739391	0.0191134	-0.00625086	0.00824017	0.00184207	-0.0162526	-0.0223441	-0.0191963	4.95227	3	0.740814	4.88826	3	0.711023	0.241804	0.616537	0.524777	0.280025	0.0640045
FT0463	FT0463	282.898	514.284	REF_Tauro-alpha-Muricholic acid;REF_Taurocholic acid;REF_Tau	4	514.283	514.285	280.516	286.712	5	455;2152;2842;3572;4327;5056	79.95675;106.9804;124.0074;412.2867;414.2994;496.2744;512.7022;512.7443;514.2849;515.2891;515.4415;515.5637;515.6921;516.8107|138.631092488869;107.388851779381;626.13481477191;136.744511472364;183.342468424644;388.822378705734;1840.37418404719;114.37376434551;643969.951333874;374.544190126358;1014.53995326612;469.259783398365;196.903064475919;65.0672570877759	1	0.0317191	0.0694053	0.0246706	-0.0319867	-0.000196909	-0.0172908	-0.079016	0.00804351	0.0300223	0.0264455	0.0149213	0.0175441	6.45569	3	0.992056	5.80813	3	0.962264	0.00144334	2.84063	0.0382484	1.41739	0.647557
FT0464	FT0464	299.688	514.283	REF_Taurocholic acid;REF_Tauro-alpha-Muricholic acid;tauroch	2	514.283	514.283	299.688	299.688	1	4328;4800;5057;5364;5720;6039	496.2742;512.7028;514.2852|37.5068942205417;43.841121683522;14996.6097501378	1	-0.0481063	-0.00176092	0.00131193	-0.0577842	0.0351874	-0.00218318	0.0299979	0.0479198	0.00736524	0.0767807	0.0133152	0.0015691	5.01956	3	0.771599	5.16927	3	0.841112	0.558033	0.25334	0.79821	0.097883	-0.149708
FT0465	FT0465	473.46	515.124	Melledonal C;b-D-Glucuronopyranosyl-(1->3)-a-D-galacturonopy	1	515.124	515.126	472.299	474.015	6	456;1391;2153;2843;3573;4329	111.0085;173.0094;515.1256|1556.59996791576;466.899976584466;294.238922247291	1	0.00341099	0.0170773	-0.00205517	0.0124524	-0.00106812	-0.0353766	-0.0169226	0.00662778	-0.0050801	-0.0100546	-0.00617262	0.0346846	4.77595	3	0.619662	4.63199	3	0.500497	0.00461985	2.33537	0.0676196	1.16993	0.14396
FT0466	FT0466	92.7014	515.192	NCGC00380700-01_C27H32O10_Methyl (2S)-[(5S,6S,10S,12S,13R,15	2	515.192	515.192	90.5025	94.3204	4	457;2844;3574;4330;5058;5365	150.0321;165.0548;195.0669;241.0508;256.0737;271.0985;319.1206;467.1721;515.1921;515.269;515.2985|168.418357180708;328.873988845329;205.755508703987;202.585233073825;201.169636176405;726.070112643947;93.2377946665611;338.43348472974;343.934974223725;290.136546591361;585.073687342151	1	-0.00872869	-0.00439679	-0.0321381	-0.00658472	-0.0553371	0.0527203	0.00901902	0.00504266	-0.0310682	-0.0164962	0.0628829	-0.0548127	4.51941	3	0.42999	4.5889	3	0.461768	0.592413	0.227376	0.818326	0.0870737	-0.0694856
FT0467	FT0467	491.129	517.177	NCGC00169323-02!(2R,3R)-3,5-dihydroxy-2-(4-hydroxyphenyl)-8-	2	517.176	517.177	490.838	491.435	4	462;1392;3576;4333;5366;5721	59.01404;71.01436;87.00858;89.02411;101.0246;113.0244;119.0346;125.0239;131.0351;143.0348;149.0443;161.0456;179.0562;193.0714;221.0672;235.0825;263.0778;281.0879;337.1142;355.1178;499.1673;517.1771|578.793086332197;214.595776437457;202.724540253978;869.346072069182;314.053673528273;325.470200036646;396.544166332006;159.233631233074;110.819040440634;272.17195348607;98.6628659553674;387.61804330287…	1	-0.0307123	-0.00395476	-0.0446284	0.10492	-0.0117394	0.0222494	0.0211417	0.0299213	-0.0672868	-0.0881774	-0.0438867	-0.0225586	5.48744	3	0.9285	5.62124	3	0.943396	0.61844	0.208702	0.828847	0.0815259	-0.133805
FT0468	FT0468	110.898	517.135	6'-Malonyl-3-Glu Medicarpin (NMR);Medicarpin 3-O-(6'-malonyl	2	517.134	517.135	109.075	111.815	4	461;2154;3575;4332;5059;5722	252.0423;253.0504;457.1136;517.2169;517.3073|2536.28135592074;4006.80850064932;4451.14583676454;175.177084188886;818.202801019629	1	0.0163554	0.0260818	0.00547631	-0.0500136	0.030401	-0.0205616	-0.0319863	-0.00248458	0.013364	0.0629504	0.00628533	0.0201974	4.89528	3	0.703078	4.64298	3	0.513406	0.0757006	1.1209	0.276158	0.558842	0.252306
FT0469	FT0469	293.462	517.229	NCGC00380959-01![(2R,3S,4S,5R,6S)-3,4,5-trihydroxy-6-[(2S,3R	2	517.228	517.243	292.847	297.085	4	1393;2155;2845;4334;4801;6040	89.02493;99.00918;153.0918;161.0458;191.0549;205.1234;385.1877;517.2297;517.2913|70.6918522622175;95.49171319305;461.425984233342;167.368052604309;157.085250797451;411.938936463218;268.755620826224;2984.75790324496;551.738850275109	1	-0.00259609	0.00127164	-0.0198816	0.0104676	-0.00623979	-0.0534601	0.000474064	0.00285131	-0.022834	-0.00728024	0.00510814	0.0535453	5.00599	3	0.76862	5.01091	3	0.773585	0.934349	0.0294908	0.979942	0.00879943	-0.00491802
FT0470	FT0470	488.163	519.164	6-(2,4-dihydroxyphenyl)-2-{3-[3-(2,4-dihydroxyphenyl)propano	1	519.161	519.164	486.074	488.424	3	464;3578;4337;5060;5367;5723	221.0679;321.0845;415.1731;519.1577|167.721822026988;48.2703708292206;41.1669927119306;4290.46842550812	1	-0.00873885	0.00490577	0.00471288	0.0487956	0.00335658	-0.0151839	0.000569644	0.0131322	-0.0047955	-0.0428589	-0.0364818	0.0157453	5.0971	3	0.818272	5.08051	3	0.804369	0.871493	0.059736	0.963078	0.0163384	0.0165824
FT0471	FT0471	298.776	519.243	7,8-Dihydrovomifoliol 9-[apiosyl-(1->6)-glucoside];3b,6a-Dih	1	519.243	519.243	296.306	301.206	6	463;1394;2156;2846;3577;4336	161.0453;163.1128;189.1283;207.1387;387.2041;519.2444;519.3149|139.947754768525;158.045665963317;388.025833136574;560.153728987861;111.813501539311;4092.59850787201;191.839261190239	1	-0.000146331	-0.00056779	-0.00748392	0.00901321	0.00471433	0.018267	0.000600937	-0.000298412	-0.00963703	-0.00350278	-0.00769392	-0.018197	4.83233	3	0.66435	4.84048	3	0.673287	0.764825	0.116438	0.913862	0.0391194	-0.00814403
FT0472	FT0472	407.36	523.002	Flufenoxuron	0	522.999	523.002	405.79	408.304	4	466;2157;2847;3579;5061;6353	127.0011;141.0162;209.005;276.9913;291.0071;373.0129|735.711476721433;467.01235629473;172.817943592901;201.752153625694;228.333829664666;87.7962384760508	1	-0.00851429	-0.00137508	0.00103832	-0.012673	-0.0283328	0.017351	0.00614287	0.00782013	0.0038482	-0.00437092	0.0331688	-0.0180918	4.63159	3	0.507448	4.66441	3	0.535253	0.609664	0.214909	0.827741	0.0821054	-0.0328198
FT0473	FT0473	534.786	524.167	beta-D-Galactopyranosyl-(1->4)-2-amino-2-deoxy-beta-D-glucop	1	524.166	524.168	533.535	535.675	6	467;1395;2158;2849;3580;4339	989.3247|1491.39156095242	1	-0.00312877	0.00241863	-0.00218814	0.021268	0.0139595	0.0185103	-0.00032849	0.00501784	-0.00695656	-0.0103421	-0.0252038	-0.0190058	5.06353	3	0.793446	5.05457	3	0.789474	0.854644	0.0682147	0.949919	0.0223135	0.00896071
FT0474	FT0474	452.544	524.079	Chondroitin 6'-sulfate	1	524.078	524.08	451.88	453.207	2	2848;4338;4802;5062;5368;6041	179.058;410.1282;410.1405;444.1151;503.1614;524.0736|31.5409905988247;46.0309680003206;30.687431160527;88.7032432457431;58.5379448569824;261.451899545068	1	-0.00451815	-0.00235129	-0.0100514	0.0399036	0.0105625	0.0109712	0.00459277	0.00372149	-0.0182924	-0.0275283	-0.0325322	-0.0102219	4.02507	3	0.0913605	4.06064	3	0.102284	0.667097	0.175811	0.857939	0.0665436	-0.0355705
FT0475	FT0475	351.797	525.034	2,4,5-trihydroxy-3-[3-hydroxy-4-methoxy-5-(3,4,5-trihydroxyb	1	525.033	525.034	350.819	353.161	6	469;1396;2159;2850;3581;4340	113.0244;175.025;201.0555;225.0553;254.9812;269.0458;311.0574;349.0007;445.078;525.0344;525.2689|409.74756448614;226.826544195593;212.17210809006;233.425112929014;181.472059091574;20862.0050612005;362.516930072934;1737.78878196493;8310.12778814745;7613.62575942934;346.320572896178	1	0.0145199	0.019567	-0.0280999	0.0102716	-0.00788083	-0.0539389	-0.0254115	-0.00456225	-0.0312398	-0.0054138	0.008837	0.0538934	4.98931	3	0.760675	4.80502	3	0.639523	0.110269	0.957545	0.338119	0.47093	0.18429
FT0476	FT0476	429.125	525.121	{4-[5,7-dihydroxy-8-(3-methylbut-2-en-1-yl)-4-oxo-3,4-dihydr	1	525.12	525.122	428.034	430.073	5	470;2160;2851;3582;4341;5063	96.04559;128.035;129.0189;142.0149;158.0458;202.0355;219.0522;257.0789;262.0571;525.1236|342.312334328401;145.263250692307;105.500667713898;207.830822094571;676.525917834348;368.940587920441;114.626076627366;189.190746255676;1630.8885883857;111.887142895398	0.8	-0.00246854	-0.00630798	-0.0132412	0.0146611	0.0105447	0.0545907	0.00698755	-0.0013627	-0.0167518	-0.00408663	-0.0147275	-0.0541971	4.7573	3	0.604767	4.81997	3	0.655412	0.220739	0.656121	0.49617	0.304369	-0.0626614
FT0477	FT0477	123.989	525.352	Ganoderiol G;3alpha-Acetomethoxy-11alpha-oxo-12-ursen-24-oic	1	525.352	525.353	123.847	124.37	3	2161;2853;3583;4803;5064;6354	241.0827;283.2648;465.3228;525.251;525.303|403.671619574573;684.799024886269;214.279643988539;440.528098371135;447.623953136849	1	0.0194984	-0.0306196	0.0461229	-0.0270514	-0.0228246	0.00874603	0.0150487	-0.0369269	0.0572183	-0.00591879	0.0189009	-0.00774562	3.96667	3	0.0695134	4.13478	3	0.142999	0.415332	0.381604	0.684477	0.164641	-0.168107
FT0478	FT0478	434.514	530.167	Alkaloid RC;Terconazole	1	530.166	530.169	434.403	437.239	3	1399;3584;4344;4804;5369;5724	131.0822;174.0879;262.0588;264.0733;530.08;530.3058|67.4673265168281;88.3956546499476;94.7118643719421;45.1433569247797;31.0107925097782;34.8942105238621	1	-0.00252096	-0.00491271	-0.00637157	0.00127313	0.0399536	-0.0183096	0.00590515	-0.000463734	-0.008217	0.0233149	-0.0328929	0.0182001	4.37595	3	0.307845	4.42651	3	0.326713	0.452701	0.344188	0.71849	0.143579	-0.0505641
FT0479	FT0479	313.364	530.279	2-[4,6-Bis(2,4-dimethylphenyl)-1,3,5-triazin-2-yl]-5-(octylo	1	530.278	530.279	312.668	315.562	3	472;1400;2163;5725;6042;6355	124.0065;166.0178;528.6489;530.279;530.3362|1037.51510006141;332.814908860927;150.973429424312;20182.0784890648;33.1184558461132	1	-0.00376237	0.063922	0.00969093	0.00616782	-0.00636924	-0.0163873	-0.0536193	0.0418894	0.00550148	-0.00537044	0.00223873	0.0158831	5.49924	3	0.932473	4.9995	3	0.769613	0.00726931	2.13851	0.0804417	1.09452	0.499733
FT0480	FT0480	489.77	531.156	Deoxypumiloside;Sesaminol glucoside;6-({2-[4,6-dihydroxy-2-m	1	531.155	531.157	489.5	490.938	5	1401;2164;2854;3585;4345;4805	221.0672;309.0803;369.1027;411.114;453.1228;471.1358;531.1565|428.899818174064;273.551983144975;555.00903398007;242.376631880961;94.973971656384;734.853842435695;1193.99285791671	1	-0.00837794	-0.00982633	-0.00106447	0.0202534	0.0209405	-0.0541034	0.0134245	0.00332927	-0.00551113	-0.0064717	-0.0310791	0.0535183	4.40268	3	0.341609	4.50516	3	0.395233	0.120488	0.919056	0.351616	0.453931	-0.102482
FT0481	FT0481	440.608	531.155	NCGC00169850-02_C24H30O12_2H-Pyran-4-acetic acid, 5-carboxy-	2	531.155	531.156	439.942	441.274	2	2855;3586;4806;5065;5370;6356	125.0237;143.033;161.0446;179.0558;407.1133;531.1324;531.202|32.9445905689596;33.2242565648528;104.693710795647;33.7937514362523;33.9712756322569;89.2442851791657;31.0435456698087	1	-0.00927654	-0.0157463	-0.0064399	0.00515599	0.00624249	-0.0363166	0.0191752	0.000266645	-0.00767711	-9.67844e-05	-0.00676639	0.0358518	4.44243	3	0.373386	4.59582	3	0.469712	0.0038209	2.41783	0.0616714	1.20992	-0.153392
FT0482	FT0482	93.4008	533.129	Flavone base + 3O, C-Pen, C-Pen;NCGC00384563-02!5,7-dihydrox	2	533.126	533.13	89.1672	94.3525	5	474;1402;2165;2856;4347;6043	268.037;269.0456;453.1788;473.1094;533.1259;533.2148;533.2515;533.2927|862.994725051561;2382.5919472572;93.1874579951113;2507.63094864433;85.5239546622443;217.715356280996;89.4223426558028;589.041599094253	1	-0.00216121	0.0455535	0.00533217	-0.0676983	0.0188798	-0.0467503	-0.0380881	0.0278201	0.0144458	0.0760915	0.0311203	0.0467324	4.33152	3	0.269116	3.97632	3	0.0724926	0.0634251	1.19774	0.251453	0.599543	0.355202
FT0483	FT0483	466.131	534.115	Dioxinoacrimarine A	1	534.115	534.115	465.568	466.695	2	3587;4348;4807;5066;5371;5726	534.1123|379.702381894333	1	-0.0269802	-0.0897522	-0.0187859	0.0239196	-0.0172411	-0.00817933	0.0939282	-0.0248339	-0.020322	-0.0331436	0.00181532	0.0103228	3.10649	3	0.00297915	3.89861	3	0.0466733	0.000142216	3.84705	0.0139214	1.85632	-0.792124
FT0484	FT0484	372.986	535.109	Jaceidin 4'-glucuronide;3,5,6-Trihydroxy-3',4',7-trimethoxyf	1	535.108	535.109	372.605	374.493	6	475;1404;2166;2857;3588;4349	85.02937;129.0192;134.0364;147.0302;167.0347;173.009;175.0418;191.0194;193.0508;209.0316;235.0619;297.0625;341.0505;359.0624;367.0631;535.1113|733.69470370697;540.414101412544;129.461627259688;299.594115581729;576.001119983263;181.593962814128;81.3041706923741;295.913213294169;439.009829964506;74.2431577515049;162.623319052256;195.87521464623;296.936036107559;178.659152606485;111.286777387988;307…	1	0.0200099	0.012393	-0.0167919	0.0266263	0.0143222	-0.0528581	-0.0224578	-0.0136814	-0.0222764	-0.0119724	-0.0259214	0.0530652	5.12801	3	0.829196	4.98159	3	0.760675	0.216975	0.66359	0.491879	0.308142	0.146425
FT0485	FT0485	433.16	535.155	Fluticasone propionate;Fluticasone propionate (Flonase, Vera	1	535.155	535.155	433.16	433.16	1	3589;4808;5067;5372;5727;6357	193.0348;195.0501;267.0717;535.1502|81.4827323918678;82.2986314486172;180.909773280032;35.0534483698539	1	0.00421606	-0.0251038	-0.00857878	0.018853	-0.0241157	-0.0358896	0.0193114	-0.019082	-0.00989783	-0.0315927	0.0086756	0.0361606	4.24263	3	0.215492	4.43168	3	0.332671	0.0592311	1.22745	0.244449	0.611811	-0.189055
FT0486	FT0486	401.298	536.129	2-amino-4-({1-[(carboxymethyl)-C-hydroxycarbonimidoyl]-2-{[1	1	536.129	536.13	400.585	402.498	3	2858;3590;4350;4809;5068;5373	253.0939;282.0265;333.0478;416.09;536.1282;536.246|73.6588980108422;40.9982360206982;1458.97041180428;37.7776262733732;12718.8484194996;35.0893652567265	1	-0.0514569	-0.116061	-0.0118627	0.00408082	-0.008159	-0.0034737	0.131222	-0.0149101	-0.00999258	-0.0121714	0.00601016	0.00214016	3.79927	3	0.0297915	4.8656	3	0.69712	0.000165896	3.78016	0.0139214	1.85632	-1.06633
FT0487	FT0487	406.913	537.023	Trisjuglone	1	537.016	537.034	404.488	407.834	6	476;1405;2167;2859;3591;4351	59.01427;127.0012;141.0169;209.0041;223.0201;291.0076;305.0239;373.0107;387.0253;455.012|1246.93992291394;9945.46700867473;15313.5537383936;3280.08841644207;3044.44338150126;5318.82154301591;2951.26372477998;3118.52915153071;1104.35621795464;348.66425420833	1	-0.0136619	-0.0098697	-0.00684859	-0.0102969	-0.00475764	-0.000567022	0.016661	0.0079398	-0.00557408	0.00881103	0.0140318	0.000675511	5.11567	3	0.825223	5.23449	3	0.866931	0.083964	1.07591	0.288765	0.539455	-0.118821
FT0488	FT0488	273.626	537.213	NCGC00385080-01!4-[(E)-3-[(2R,3R,4S,5S,6R)-3-[(2S,3R,4R)-3,4	2	537.21	537.217	272.648	278.849	5	477;1406;2168;2860;3592;6358	89.02483;149.0459;191.056;233.0675;293.0875;311.0948;361.2759;537.2102;537.3083|128.939228445081;870.235897715949;441.874503684073;559.266109671503;487.120825686515;132.147767643164;244.811367892135;1291.99623044983;501.495222156655	1	0.00431397	-0.00364493	0.00730748	0.00126701	-0.0185818	0.0544356	0.000547953	-0.00631541	0.00860244	-0.0146166	0.0119399	-0.054137	4.7939	3	0.636544	4.80677	3	0.642502	0.769872	0.113581	0.913862	0.0391194	-0.0128627
FT0489	FT0489	385.486	537.261		NI	537.261	537.263	384.378	385.838	3	478;1407;4352;5374;5728;6044	537.2636;913.4843|83.9041959128281;162.836200296101	1	-0.00229936	0.00652972	-0.00559443	-0.00676395	0.00233397	-0.000535113	-0.00427	0.00585988	-0.00527173	0.00994531	0.00507291	1.16873e-05	4.29713	3	0.248262	4.25433	3	0.212512	0.192248	0.716137	0.45642	0.340635	0.0428062
FT0490	FT0490	477.478	539.138	REF_Raffinose;Maltotriose;Melezitose	4	539.137	539.139	476.15	478.038	5	479;2169;2861;3593;4353;5069	89.02391;119.0355;161.0456;179.056;221.0668;281.0854;323.0982;341.1081;377.0848;503.161;539.1383|240.270999448298;63.8333992752315;196.56875088076;1518.84379327805;873.02746354566;167.953411628935;172.501954497352;315.878591127534;814.494821814478;7302.28101578533;12935.2979198047	1	-0.00396726	-0.00869561	0.0176317	-0.0121183	-0.00102544	0.0353521	0.00983025	-0.000504503	0.02098	0.00507405	0.00313287	-0.0354067	5.15202	3	0.83714	5.22471	3	0.862959	0.240509	0.618869	0.524225	0.280482	-0.0726869
FT0491	FT0491	508.313	539.138	REF_Raffinose;maltotriose;Maltotriose	2	539.137	539.139	506.892	509.099	5	480;1409;2862;3594;4354;5375	179.0558;221.0669;341.1107;383.119;443.1389;503.1631;539.138|728.258188919017;86.3640161780609;517.482264106872;3096.37722917706;438.303456385654;111.411117592331;1865.88581881857	1	-0.00665036	0.00324529	0.0137653	0.00504127	-0.0149691	-0.0351052	0.000894631	0.00946426	0.013464	-0.0161746	0.00561109	0.0349653	4.87754	3	0.692155	4.86395	3	0.694141	0.811652	0.0906303	0.931965	0.0306004	0.0135949
FT0492	FT0492	455.996	539.14	REF_Raffinose;Maltotriose;Melezitose	2	539.137	539.142	455.892	456.778	6	481;1410;2170;2863;3595;4355	89.02453;179.0573;195.0508;221.0667;341.1077;377.0903;503.1631;539.1391|128.013123080905;579.941110312362;733.242364005683;210.904220526257;110.388993431525;255.016506193692;3167.97328584644;7040.69758249968	1	-0.00397512	-0.00593252	0.0166656	-1.84482e-05	0.00504495	-0.018065	0.00739252	0.00133017	0.0174242	-0.00197895	-0.00978687	0.0177837	4.90401	3	0.71003	4.95547	3	0.743793	0.328208	0.483851	0.618924	0.208362	-0.0514619
FT0493	FT0493	345.87	541.03	Cefonicid	1	541.029	541.03	345.304	346.437	2	1411;2171;4810;5729;6045;6359	285.0398;364.9993;461.0657;541.0297|582.124265285225;143.137682719282;56.035638205492;291.101859326375	1	0.00739758	0.0395696	-0.0257242	0.0179314	0.00615522	-0.0083331	-0.0386958	0.0148271	-0.0322	-0.00243309	-0.00724932	0.00778939	3.94977	3	0.0625621	3.62672	3	0.0158888	0.0209848	1.67809	0.146353	0.834599	0.323046
FT0494	FT0494	478.038	541.135	Resveratrol 4'-(6-galloylglucoside);Resveratrol 4'-(2-galloy	1	541.135	541.135	478.038	478.038	1	483;5070;5376;5730;6046;6360	179.0549;221.0677;341.1126;379.082;503.1635;505.1656;541.1373;541.1938|119.592608447863;52.5693249456253;31.0953863250802;40.9759530427095;494.739753024825;90.8197172671066;943.889743698389;39.1679280779954	1	-0.0513826	-0.0284567	-0.078539	-0.0289224	0.0382295	-0.0226428	0.0555847	0.0330474	-0.080694	0.0720134	0.0162273	0.0218347	4.3488	3	0.287984	4.75156	3	0.609732	0.212619	0.672398	0.487716	0.311833	-0.402765
FT0495	FT0495	453.821	541.147	Diosbulbinoside D;3,4,5-trihydroxy-6-({2-[2-(2-hydroxypropan	1	541.136	541.15	452.863	455.892	3	484;1412;2864;5377;6047;6361	120.9614;138.9712;161.045;179.0547;221.069;379.0831;479.1606;497.1715;503.1618;505.1701;541.1332;541.1613;541.2009|124.21937239633;124.049383298377;30.9807872773888;51.8175528775998;30.0395827031423;54.0879645510927;604.108329485513;647.58078385305;328.883066344483;62.4388154163739;838.7962254645;1026.48823700859;31.3342870677843	1	0.00319168	0.00742301	-0.00262396	0.00794014	0.0130945	0.0180874	-0.00831521	0.00109275	-0.00483694	0.00144544	-0.015557	-0.0182667	4.70055	3	0.558093	4.6346	3	0.505462	0.0666484	1.17621	0.260135	0.584801	0.0659494
FT0496	FT0496	507.816	541.136	Resveratrol 4'-(6-galloylglucoside);Resveratrol 4'-(2-galloy	1	541.136	541.138	506.892	508.673	4	2172;2865;3596;4357;4811;5071	179.0565;341.1115;383.1197;443.1421;541.1384|182.298947271875;158.328476884822;822.360957834019;101.010446641953;499.526094413847	1	0.00659547	-0.0134787	0.0193933	0.00136182	-0.0619199	0.0367832	0.00757781	-0.013991	0.023507	-0.0441644	0.0440324	-0.0364661	4.37785	3	0.31281	4.45499	3	0.352532	0.542791	0.265367	0.784816	0.105232	-0.077144
FT0497	FT0497	42.5048	543.477	Tetrahydro-6-(2-hydroxy-16,19-dimethylhexacosyl)-4-methyl-2H	1	543.476	543.477	41.3031	45.2246	4	486;2173;2867;4359;5072;6048	183.1407;279.2311;309.2806;431.3519;433.3675;499.4873;525.4633;541.8053;543.2656;543.3065;543.3267;543.4785|113.353772300324;224.134226492299;127.319662384537;290.814817362343;159.474141932594;265.279584529537;167.885815172963;290.984224603255;355.143042825875;651.12626702936;223.69641848195;60377.2220214736	1	-0.0229419	0.0203593	0.0183299	-0.0919299	-0.0242178	0.0491601	-0.00409375	0.0346775	0.0339552	0.0691837	0.0805162	-0.0511376	5.08674	3	0.808342	4.98147	3	0.759682	0.642841	0.191897	0.847727	0.0717438	0.105267
FT0498	FT0498	441.117	545.171	FucGlcNAcThrNAc;3,4,5-trihydroxy-6-[3-hydroxy-2-(7-hydroxy-4	1	545.171	545.171	439.942	441.724	3	487;2868;4360;5073;5378;6049	71.01393;73.02958;87.00952;89.02433;97.02862;101.0247;113.0247;119.0353;125.0245;143.0344;161.0454;167.0358;179.0565;185.0455;221.0681;245.0649;263.0774;275.0781;287.0784;305.0885;317.0912;323.0988;341.1101;347.0999;359.0972;365.1084;371.1023;389.1083;407.1198;425.1332;467.1407;485.1527;545.0961;545.1608|50.7223878027041;70.9806506065604;32.1950658692032;106.169663671407;90.8006574374625;185.0205…	1	-0.117005	0.0363214	-0.157108	-0.251618	-0.0479359	0.0398529	0.0388188	0.131599	-0.128432	0.260516	0.277322	-0.0400208	4.80499	3	0.645482	4.90737	3	0.722939	0.905717	0.0430074	0.966416	0.0148357	-0.10238
FT0499	FT0499	464.213	545.118	Piperenol A triacetate	1	545.118	545.118	464.213	464.213	1	3597;4812;5074;5379;5731;6362	143.0354;161.0452;185.0553;347.0934;407.1175;545.1199;545.1571;545.2202|41.2786519679628;33.1175714006406;34.3549014757116;72.1445985695709;33.9712268530661;189.33931010676;76.6562305029993;35.3817638828787	1	-0.0143656	-0.0290015	0.0062461	0.0202025	0.00754543	0.00883732	0.0335426	-0.00139777	0.00331235	-0.017549	-0.0226247	-0.00923191	3.64935	3	0.0129096	3.91659	3	0.0575968	0.00659703	2.18065	0.0790858	1.1019	-0.267237
FT0500	FT0500	115.767	547.145	Selaginpulvilin S;6-({2-[4,6-dihydroxy-2-methoxy-3-(3-methyl	2	547.145	547.146	111.825	116.192	4	491;1415;2175;2870;6050;6363	267.0281;268.0379;282.0532;283.0613;487.1249;547.2691;547.2985|178.83127872658;473.878140393711;965.858480147611;985.521847105809;1924.55698572861;173.300801869323;699.133046651525	1	0.0217447	0.0222131	0.0194174	-0.0548903	0.0398684	-0.0381282	-0.0318058	-0.00988835	0.0291648	0.0681241	-0.00383374	0.0376681	4.37719	3	0.310824	4.1353	3	0.143992	0.151965	0.818257	0.406991	0.390415	0.241896
FT0501	FT0501	459.934	548.086		NI	548.086	548.087	458.576	460.74	3	1416;2871;4362;4813;5380;6051	162.0501;179.0553;272.0913;306.078;378.1011;468.1271;504.1588;548.0863;548.1314|38.5789092557388;36.0465348733896;31.9380414402417;154.641530582637;99.8511727629534;239.209689668985;163.187104084639;832.998110881891;31.5343170093911	1	-0.0100213	-0.00335428	-0.0160007	0.0275561	0.0190946	0.0364502	0.00880499	0.00837618	-0.0229487	-0.00927354	-0.0289808	-0.0371675	4.21867	3	0.19861	4.28048	3	0.229394	0.47181	0.326233	0.735468	0.133436	-0.0618126
FT0502	FT0502	440.372	549.112	2'',6''-Di-O-acetylononin;6-{[3,5-dihydroxy-4-(3-methylbut-2	1	549.112	549.113	438.609	442.478	5	492;1417;2176;2872;3598;6364	143.0342;161.0459;179.0561;193.0353;206.9971;221.0667;341.1086;407.1218;489.0921;549.1138;549.1497|114.775394327586;335.092177377473;210.460942780426;690.068771895301;162.700495452157;380.711419522271;183.463633350357;66.2440951375061;80.0546025854715;9667.1916748901;88.7729741909425	1	-0.00814766	-0.00967673	-0.0118183	0.0211835	0.00584254	-0.0171221	0.0131847	0.00275419	-0.0164638	-0.0130081	-0.0152865	0.016843	5.0505	3	0.787488	5.15477	3	0.838133	0.111049	0.954486	0.338119	0.47093	-0.104277
FT0503	FT0503	476.519	549.167	NCGC00169733-03!(4S,5Z,6S)-4-(2-methoxy-2-oxoethyl)-5-[2-[(E	2	549.166	549.167	476.15	477.442	4	493;2873;3599;4363;5075;5381	59.01409;71.01407;87.00853;89.0243;101.0242;113.0241;119.0347;125.0244;131.0346;143.0348;149.0455;161.0456;179.0561;221.0668;251.0769;263.0782;281.089;311.0988;323.0993;341.1092;399.1155;501.6146;503.1623;549.1166;549.168|746.504993500295;510.771522335154;277.452379748053;2210.69492869688;738.809585287846;857.752531547571;946.62402109531;91.3042569665905;399.269066847147;579.915471028697;309.5191…	1	-0.0415701	-0.0260967	-0.100059	0.0143939	0.0348023	0.0176324	0.0477247	0.0242239	-0.110468	0.0357477	-0.00397474	-0.0157181	5.36595	3	0.899702	5.73101	3	0.95432	0.272922	0.563962	0.564337	0.248461	-0.365062
FT0504	FT0504	456.295	549.165	Nb-trans-Feruloylserotonin glucoside;2-[5-(2,4-dihydroxyphen	1	549.164	549.167	454.549	457.285	6	494;1418;2177;2874;3600;4364	59.01468;71.01449;89.02472;101.0242;113.0243;119.0344;129.0195;131.0349;143.0341;149.0452;161.0459;179.0557;221.0665;251.0778;263.0764;281.0855;323.0986;341.1089;501.6194;503.1629;505.1674;549.0904;549.1119;549.169|307.936359028649;280.216437037826;1357.10216733611;296.145318366295;536.83228689925;213.847278078861;96.5762768839255;131.537136557969;382.91942767753;199.723255433315;899.337521488408…	1	-0.000219565	-0.0020904	0.00304355	-0.0015425	0.00634238	-0.000278317	0.00195489	-0.000901423	0.00336133	0.00402259	-0.00547347	0.000350811	5.39706	3	0.907646	5.4133	3	0.90566	0.277342	0.556984	0.569966	0.244151	-0.0162465
FT0505	FT0505	406.757	551.033	[5-(3-{[3,4-dihydroxy-5-(hydroxymethyl)oxolan-2-yl]oxy}-5,7-	1	551.031	551.033	405.556	407.834	6	496;1420;2178;2876;3601;4366	59.01426;140.5897;141.0171;223.0201;305.0231;387.0262;469.0288|5761.37098362235;205.620522478876;82351.9768206293;22720.9122726244;30414.8519186131;14562.6771343959;2152.98229787104	1	-0.012928	-0.00328303	-0.0249037	-0.000574392	0.00161264	-0.000441322	0.0105864	0.0105093	-0.0268574	0.00919319	0.00828958	0.000157804	5.40809	3	0.910626	5.48039	3	0.913605	0.416287	0.380608	0.684477	0.164641	-0.0723015
FT0506	FT0506	435.539	551.182	Strictosidinic acid;2-(6-{2,4-dihydroxy-3-[(1E)-3-methylbut-	1	551.181	551.183	434.61	435.868	5	497;2179;2877;3602;4367;5076	75.00862;99.00847;129.019;159.0298;177.04;195.0511;551.1171|371.166107634688;104.843989900818;1187.28412204251;439.679866105448;256.5044137955;19974.0342028186;869.880534664856	1	0.00222006	0.0106601	0.00907733	0.00673742	-0.0107727	-0.0529803	-0.0107109	0.00443254	0.00827338	-0.0140376	0.00203338	0.0530687	5.11477	3	0.82423	5.0199	3	0.775571	0.0261734	1.58214	0.155956	0.806998	0.0948737
FT0507	FT0507	264.191	551.358	Cyclopassifloic acid E;22-Acetylpriverogenin B	1	551.357	551.359	262.347	269.737	5	498;1421;2180;3603;4368;5732	113.024;175.024;375.3275;551.3589|127.159710356093;99.3055183075654;945.376677050069;1616.93326628777	1	-0.00333636	-0.0758927	0.0125524	-0.0451157	0.00652446	-0.0030839	0.0682341	-0.0414072	0.025081	0.0343655	0.0167071	0.00241924	4.09076	3	0.121152	4.69619	3	0.561072	0.00884786	2.05316	0.0899979	1.04577	-0.605434
FT0508	FT0508	390.983	552.267	Vignatic acid A;Carmaphycin B;Carmaphycin B	1	552.267	552.268	390.193	391.851	5	500;1422;2181;2878;3604;6365	101.0249;471.2381;552.2678;552.7685;811.4547;925.4808;943.4932;944.498|101.534849003386;534.221105260144;2198.24191839447;608.937184131651;1016.75893928123;227.926643011665;5204.08680706981;1018.47436930892	1	-0.00265192	0.0153258	0.00233542	0.00600671	-0.00260885	0.0191336	-0.0118589	0.0119537	0.000435978	-0.00591118	-0.00145748	-0.0188175	4.80902	3	0.647468	4.69399	3	0.559086	0.0251067	1.60021	0.152914	0.815552	0.115031
FT0509	FT0509	491.275	553.154	Ciceritol;Poly-g-D-glutamate;Lippioside II	1	553.153	553.155	490.863	492.287	4	502;2183;2879;3605;5077;6366	179.0558;337.1141;517.1776;553.1545|78.8525170031221;88.1016367429993;872.025062793819;1666.74969052867	1	-0.00787132	-0.0158231	0.0160975	-0.0043443	-0.00366633	0.0176888	0.0182862	-0.000529551	0.0181897	-0.00350839	0.000548188	-0.0176248	4.44798	3	0.379345	4.58839	3	0.460775	0.0478995	1.31967	0.217274	0.662993	-0.14041
FT0510	FT0510	293.14	553.205	6S,9R-Dihydroxy-4,7E-megastigmadien-3-one 9-[apiosyl-(1->6)-	1	553.204	553.205	292.019	297.085	4	501;1423;2182;4369;5733;6052	153.0917;161.0466;205.1249;269.0467;385.1877;517.2293;553.2064;553.2707|214.91535533263;119.294547986027;169.999824002969;255.679554630561;323.276703317265;4660.13096606114;1155.32915038991;104.946316609858	1	-0.00319954	0.000664766	0.02752	0.0225156	-0.0313283	0.00260215	0.000903324	0.00525541	0.0257428	-0.045984	0.00264486	-0.00212934	4.8346	3	0.667329	4.8252	3	0.663357	0.925083	0.0338192	0.977501	0.00988267	0.00939517
FT0511	FT0511	533.292	554.177		NI	554.176	554.177	532.475	534.349	3	503;1424;3607;5382;5734;6367	59.01407;89.02429;101.025;113.0237;143.0349;161.0465;179.0555;323.0958;494.1575;494.6568;809.2582;827.2707;989.3256;990.3265|882.579216782023;345.116865747576;144.264972025867;149.310780391646;134.576221250404;192.473376211717;844.844452277461;178.553394758251;2003.43080074294;234.348569945163;499.511527572713;647.287799749529;3886.79850064055;668.473402706286	1	0.00302399	0.00285891	0.00151554	0.0195778	0.0206046	0.0366072	-0.00430284	-0.00100407	-0.00259073	-0.00649265	-0.0315067	-0.0364955	4.10772	3	0.135055	4.07697	3	0.111221	0.547627	0.261515	0.788928	0.102963	0.0307557
FT0512	FT0512	373.102	554.282	MLS002153446-01!Taurocholic acid sodium salt hydrate	1	554.282	554.283	371.294	374.493	5	504;1425;2880;3608;4370;5383	114.0565;115.0508;155.046;155.0828;195.1141;211.1086;254.1144;298.1396;310.1793;323.2089;367.2001;380.2299;422.2407;466.2305;492.2466;510.2567;554.2836|207.828945723547;439.741169724363;396.314510095873;365.696612960249;617.44029014458;2560.22711499342;553.33152617268;117.737644399199;139.365273648002;1448.3555473981;414.845508924964;1803.20225992065;3281.33086736018;9331.15800305311;427.39798652…	1	-0.0292546	-0.0177141	-0.0827125	0.0244213	0.0290781	0.0169853	0.0330458	0.0172232	-0.0934446	0.0181956	-0.012319	-0.0183569	5.22853	3	0.85998	5.48545	3	0.916584	0.333953	0.476315	0.621609	0.206483	-0.256925
FT0513	FT0513	297.447	555.22	7,8-Dihydrovomifoliol 9-[apiosyl-(1->6)-glucoside];3b,6a-Dih	1	555.212	555.241	294.94	299.837	6	505;1426;2184;2881;3609;4371	517.2276;519.2424;555.2172;555.3215;555.3546|2325.20070132891;4057.7551345788;1993.83725484678;244.004395697766;234.094040711398	1	0.000354837	-0.00149222	0.0167305	-0.00974198	-0.00109695	-0.000829991	0.00102366	-0.000766316	0.0195014	0.00344766	0.00189928	0.000268809	4.84698	3	0.670308	4.85096	3	0.684211	0.935625	0.0288983	0.979942	0.00879943	-0.00398165
FT0514	FT0514	371.294	555.285	Dronedarone HCl (Multaq)	1	555.285	555.285	371.294	371.294	1	506;5078;5384;5735;6053;6368		0	0.00179321	-0.000944268	-0.0166038	0.00256693	0.010592	-0.000414062	-9.36215e-05	-0.00302848	-0.0181257	0.00812474	-0.00551174	0.000726447	4.94189	3	0.734856	4.95169	3	0.739821	0.841717	0.0748341	0.946148	0.0240408	-0.00980355
FT0515	FT0515	69.3762	555.44		NI	555.44	555.441	67.9367	70.4598	5	507;1427;2185;2882;3610;6369	277.2184;278.2237;493.4403;511.442;537.4307;555.1815;555.2638;555.3008;555.3824;555.4414|75.6874727698346;92.6747146875186;671.014903853268;81.8630617858389;1546.28755923533;326.95153788008;1079.78025233502;1047.26128086037;114.403810374529;20085.7976724876	1	-0.00638199	0.00536037	0.00553916	-0.0245065	0.00739506	-0.00102004	-0.000842065	0.00951666	0.00924424	0.0262408	0.00945434	0.000588942	5.33492	3	0.892751	5.30858	3	0.883813	0.67001	0.173919	0.85949	0.0657592	0.0263439
FT0516	FT0516	47.5493	555.441		NI	555.439	555.457	45.2709	48.2563	4	1428;2186;2883;3611;4814;6370	145.029;277.2158;279.2303;493.4411;519.4227;537.4315;555.1146;555.2621;555.2986;555.3309;555.4416;555.4787|187.213504878761;107.924954523696;129.416962276548;388.022065235484;72.9058642351674;926.992853450571;160.656983983222;331.271098917;631.158966924204;614.647641415337;15963.552354496;13850.3806040195	1	0.0125348	-0.00288523	-0.0173389	-0.00365446	-0.012501	-0.000644956	-0.00470613	-0.0155063	-0.0161407	-0.000364024	0.0175228	0.00095507	5.03243	3	0.776564	5.02681	3	0.77855	0.944377	0.0248546	0.981411	0.00814891	0.00561637
FT0517	FT0517	298.795	557.217	Okaramine R_120153;Okaramine R_120153;Olmesartan medoxomil (	1	557.217	557.218	297.675	301.206	5	509;1429;2187;2884;3613;6371	519.2449;521.2441;557.217;557.2743;557.3026;557.3664|860.019799266883;69.1899307696985;264.292639762789;143.083351623568;91.4168208262709;196.755919757697	1	0.00565378	-0.000223527	0.00587994	-0.00762962	-0.00382107	-0.000251121	-0.00312067	-0.00592977	0.00808896	0.00264381	0.00595085	0.000240641	4.25178	3	0.224429	4.23525	3	0.199603	0.63264	0.198843	0.839352	0.0760556	0.0165382
FT0518	FT0518	67.91	557.457	FAHFA(16:1(9Z)/9-O-18:0);FAHFA(16:1(9Z)/12-O-18:0);FAHFA(18:	1	557.456	557.457	66.6094	68.3691	4	510;1431;2188;2885;6054;6372	221.152;277.2164;278.2229;279.2328;495.4348;495.4549;513.4641;521.4392;539.4465;555.7419;557.1093;557.2347;557.255;557.2793;557.3115;557.3608;557.3752;557.4571;557.5301;559.4677|32.5493775552331;106.522729927087;263.046491572069;175.135276521763;41.222347528128;1287.61425253745;135.436080604336;30.7568996427108;2838.81511482574;196.468372616323;51.6614088819551;135.128409217737;45.7062943539995;2…	1	-0.0156527	1.50458e-05	0.00864961	-0.0165377	0.00788273	0.0348483	0.00917125	0.0163105	0.0107332	0.0186206	0.00314848	-0.0352528	5.73514	3	0.955313	5.77563	3	0.959285	0.631407	0.19969	0.838822	0.0763302	-0.0404896
FT0519	FT0519	47.2196	557.457	FAHFA(16:1(9Z)/9-O-18:0);FAHFA(16:1(9Z)/12-O-18:0);FAHFA(18:	1	557.456	557.457	46.6239	47.8791	3	1432;2189;2886;4815;6055;6373	221.1549;255.2325;277.2173;278.2254;279.2325;495.456;513.4716;539.4461;542.4346;555.7406;557.2387;557.2705;557.3156;557.3359;557.3774;557.4584|155.653102481335;467.801085049982;672.780064721687;587.645277925438;1291.82768065767;2442.97104425284;260.700502864177;5718.52915222274;2647.33478188609;263.94235444875;115.257361741669;266.292257919895;748.895844035246;618.737108724611;145.745946272632;91…	1	0.000978585	0.00448071	0.00030649	-0.0774752	-0.0454964	-0.0585619	-0.00423413	4.28188e-05	0.0156417	0.0451048	0.0915723	0.0574912	5.40924	3	0.911619	5.36915	3	0.896723	0.802774	0.0954068	0.930734	0.0311743	0.0400911
FT0520	FT0520	492.62	558.168	4-Demethylsimmondsin 2'-(E)-ferulate;3-Demethylsimmondsin 2'	1	558.167	558.168	492.202	493.628	6	511;1433;2190;2887;3614;4372	293.0875;337.0788;558.1693|211.494729069759;734.400327434386;539.312384189464	1	-0.00528358	0.0076961	-0.00185458	0.0162625	-0.00250513	0.0371196	-0.00369448	0.0102554	-0.00557548	-0.0146076	-0.00734321	-0.0369958	4.23201	3	0.210526	4.18634	3	0.168818	0.355852	0.448731	0.644502	0.190776	0.0456691
FT0521	FT0521	362.505	558.268	1-Oleoylglycerophosphoserine;2-amino-3-[hydroxy-[2-hydroxy-3	1	558.265	558.269	362.215	363.865	3	1434;2888;3615;4816;5385;6374	456.2304;537.2641;558.263;781.4348;913.4683;913.4931;1057.511;1057.557|50.3470462897212;74.1477673709142;105.418211792244;42.3584960938115;142.480284124849;66.1524606211515;87.6021354318254;32.851673137975	1	-0.00983217	-0.0107566	-0.0122057	0.0162838	0.00782775	0.0365934	0.0151414	0.00376082	-0.0161145	-0.0072308	-0.0134244	-0.036104	4.26672	3	0.230387	4.38454	3	0.293942	0.0756432	1.12123	0.276158	0.558842	-0.117815
FT0522	FT0522	65.2657	559.471	FAHFA(16:0/9-O-18:0);FAHFA(16:0/5-O-18:0);FAHFA(16:0/10-O-18	1	559.471	559.471	65.2657	65.2657	1	514;5079;5386;5736;6056;6375		0	-0.0221989	-0.0115454	0.0279344	-0.0259755	0.0342136	-0.05584	0.0230584	0.016946	0.0320063	0.0364447	-0.0193507	0.0556665	5.21586	3	0.855015	5.35961	3	0.89573	0.332317	0.478447	0.621464	0.206584	-0.143749
FT0523	FT0523	46.5498	559.471	FAHFA(16:0/9-O-18:0);FAHFA(16:0/5-O-18:0);FAHFA(16:0/10-O-18	1	559.471	559.471	46.5498	46.5498	1	2191;4817;5080;5737;6057;6376	279.2332;281.2496;419.3664;497.4714;541.4596;559.2705;559.3197;559.4714|765.250112151026;45.1769388475327;31.0304270571123;99.2002296729623;210.57708377088;31.8528870598584;43.7998634246924;1543.9925214237	1	-0.00560776	-0.00752128	0.00387761	-0.0148416	0.000744334	-0.0547846	0.00987643	0.00128341	0.00675774	0.0126836	0.00825488	0.0551263	5.20453	3	0.853029	5.27824	3	0.875869	0.0839591	1.07593	0.288765	0.539455	-0.0737107
FT0524	FT0524	462.63	561.164	NCGC00169074-02_C25H32O13_Methyl (2S,3E,4S)-4-{2-[2-(3,4-dih	2	561.163	561.165	461.281	462.86	3	2889;3616;4373;4818;5081;5387	161.0456;179.0556;221.0663;263.0761;281.0883;341.1107;365.0889;441.1224;501.1474;503.1642;561.1589|443.882045612364;282.179962204751;282.455836411134;116.059929869755;88.6812806003945;171.025914800987;124.658547479476;67.1867426147742;145.109316483456;107.633597471931;1702.69770062051	1	-0.00919131	-0.0163791	0.00426446	0.000215437	-0.00877458	2.76024e-05	0.019585	0.000129509	0.00503634	-0.00726194	0.00581338	-0.000184558	4.74971	3	0.591857	4.90275	3	0.716981	0.00628811	2.20148	0.0781744	1.10694	-0.15304
FT0525	FT0525	364.755	563.144	Corymboside;NCGC00169650-03!5,7-dihydroxy-2-(4-hydroxyphenyl	4	563.143	563.144	364.618	364.841	3	518;1435;2192;5738;6058;6377	297.0771;325.0751;353.0677;383.0765;413.0866;419.124;443.0995;473.112;473.1393;503.119;545.1312;563.143;563.1972;563.2903|37.7250154978356;68.3006403870536;418.910574833563;317.720778709165;41.0632471681993;44.8090534299581;308.038072534629;161.591032841764;34.7911635358059;115.182191312181;45.2062737782626;1957.74449229757;43.9515759480173;51.9472098672395	1	-0.00913609	-0.00665781	0.00961384	0.00455691	0.00329786	0.0542949	0.0110589	0.00607959	0.00893038	-0.00483488	-0.00862714	-0.0543011	4.80993	3	0.649454	4.88428	3	0.708044	0.154662	0.810617	0.410935	0.386227	-0.0743509
FT0526	FT0526	476.697	563.183	[(1aR,1bS,2S,5aS,6R,6aS)-5a-hydroxy-1a-methyl-2-[(2S,3R,4S,5	2	563.182	563.183	476.15	477.442	3	519;2890;4376;5082;6059	55.01921;57.97497;59.01441;71.01408;73.0293;83.01472;85.02921;87.00855;89.02481;95.01353;97.02891;101.0242;107.0346;111.0076;113.0241;115.0409;119.0349;125.024;129.0185;131.0348;139.0407;141.019;143.0344;149.0451;159.0303;161.0455;167.0351;178.5128;179.0565;185.0435;203.0554;220.3934;221.0669;233.066;245.0663;249.061;251.0769;263.0768;269.0845;281.0875;293.0919;305.0878;311.0984;323.0473;323.098;…	1	-0.147271	0.0466547	-0.248325	-0.291141	-0.0627532	0.00652655							5.74016	2	0.956306	5.88201	3	0.968222	0.900949	0.0452998	0.966416	0.0148357	-0.141845
FT0527	FT0527	455.996	563.183	[(1aR,1bS,2S,5aS,6R,6aS)-5a-hydroxy-1a-methyl-2-[(2S,3R,4S,5	2	563.182	563.184	454.549	456.778	6	520;1436;2193;2891;3617;4377	59.01427;71.01414;73.02938;75.00887;83.01408;85.02997;87.00863;89.0249;95.01303;97.02922;101.0243;107.0346;111.0083;113.0243;115.0404;119.0351;125.0241;127.0397;129.0191;131.0347;141.019;143.0346;149.0452;155.0349;159.0296;161.0455;173.0457;178.5124;179.0565;191.0561;197.0456;215.0564;221.0668;233.0667;245.0659;249.0594;251.0771;263.077;281.0877;305.0887;311.0981;323.0982;341.1091;383.1184;501.61…	1	-0.00304303	0.000619319	-0.00206351	0.00474614	0.00259771	-0.0180637	0.00123578	0.00354149	-0.00335633	-0.001956	-0.00443396	0.0176763	6.36065	3	0.98709	6.36517	3	0.991063	0.807782	0.0927057	0.931965	0.0306004	-0.00452428
FT0528	FT0528	92.9754	563.284	euphodendroidin W;NCGC00160302-01!BELLADONNINE;NCGC00160302-	1	563.275	563.285	91.5169	96.7277	5	1437;2194;2892;3618;4378;4819	161.0461;331.1926;401.2335;483.3088;503.3253;563.2718;563.352;563.3869;563.4266|601.814826370858;182.053725799059;2501.82009973657;155.458510586243;64.213385034418;2285.96494435208;223.784065606537;113.893906665407;85.9231963705497	1	0.0348121	-0.0131351	0.00838549	0.00289772	-0.0662619	-0.00107773	-0.00914387	-0.0435513	0.0137025	-0.0473912	0.0476741	0.000533641	4.57844	3	0.469712	4.5785	3	0.454816	0.999779	9.58142e-05	0.999779	9.58142e-05	-5.74878e-05
FT0529	FT0529	329.268	564.099		NI	564.098	564.1	328.796	330.276	4	521;1438;2195;2893;6060;6378	253.0503|5247.96876568873	1	0.0101573	0.0035919	0.0210273	-0.0257584	-0.010939	0.0536023	-0.00911076	-0.00813511	0.0276284	0.0109243	0.0191391	-0.053221	4.14152	3	0.153923	4.0758	3	0.110228	0.457741	0.33938	0.722485	0.141171	0.0657241
FT0530	FT0530	372.581	565.12	NCGC00385740-01!(1R,3R,4S,5R)-3-[(E)-3-(3,4-dihydroxyphenyl)	2	565.119	565.122	371.294	374.493	6	524;1439;2196;2894;3619;4379	57.03499;85.0296;111.0086;121.0295;129.0194;134.0365;147.0294;149.0591;153.0556;173.0093;175.041;191.0194;193.0503;197.0456;209.0317;223.0596;237.0796;261.0766;265.0698;323.0798;327.0723;367.0682;371.0626;385.0775;389.073;565.1213;565.2047|280.79483880619;2625.37725072169;388.484283872319;161.37649671434;2357.67392260273;502.740137770304;1139.17055966672;153.653930995827;391.767076198857;916.4556…	1	0.0206258	0.00878248	-0.0208072	0.0273285	0.012516	-0.0168741	-0.0196526	-0.0165868	-0.0263227	-0.0129438	-0.0238053	0.0177206	5.27992	3	0.879841	5.1619	3	0.839126	0.342873	0.464867	0.632118	0.199202	0.118021
FT0531	FT0531	273.175	565.337	NCGC00380215-01!;NCGC00380215-01!	0	565.337	565.338	270.864	275.837	4	527;2895;3620;4380;5083;5388	113.0244;175.0241;389.3073;565.3383|113.512249924615;71.2774698303349;787.309229142545;1722.36985598018	1	-0.0356994	-0.0294827	-0.0810079	0.00240804	0.0311941	0.0431174	0.0471656	0.0166577	-0.0875531	0.0384977	0.000186159	-0.0445629	4.34055	3	0.278054	4.70815	3	0.569017	0.183937	0.735331	0.444184	0.352437	-0.367595
FT0532	FT0532	408.259	566.043	{[6-({2-[3,5-dihydroxy-4-(sulfooxy)phenyl]-7-hydroxy-5-oxo-5	1	566.042	566.044	408.213	408.304	2	528;2197;5084;5739;6061;6379	127.0004;127.0047;141.016;156.0267;170.0434;223.0203;320.0336;334.052;402.0376;566.1687|62.6131165312103;37.9477691545418;91.6363060584928;63.3543955456972;217.901934586894;32.6861986496851;85.8413596158243;60.0054151832978;81.0208606515175;32.0491673473953	1	0.00253325	0.00922864	0.0145945	0.0241747	-0.0269844	0.0203397	-0.00981485	0.00382853	0.0116077	-0.0410451	0.00206089	-0.0194508	4.39939	3	0.339623	4.31175	3	0.25422	0.258866	0.586925	0.549601	0.259953	0.0876406
FT0533	FT0533	477.442	566.158	4-{[4-(Diethylamino)phenyl](2,4-disulfophenyl)methylene}-N,N	1	566.158	566.158	476.697	477.96	3	529;1440;4381;5389;5740;6062	61.98861;89.025;179.0563;180.0598;181.062;221.0659;222.0719;223.0702;503.1634;504.1427;504.1639;504.6185;505.1674;506.1705;566.1583|718.136716084786;46.069382379855;129.355496547757;78.3201255498341;102.513838055033;76.3506895250941;36.3801871640817;49.035147114256;69.8678084603443;39.6929529985755;264.312741242452;51.0581926252257;201.190571695599;1658.00142853786;1543.34424438935	1	-0.0219091	-0.0215047	-0.0299354	-0.0136325	0.0277063	-0.0383663	0.0318818	0.00872234	-0.0303093	0.0365362	-0.00366601	0.0363375	4.98147	3	0.756703	5.22651	3	0.863952	0.0800071	1.09687	0.282692	0.548687	-0.245039
FT0534	FT0534	507.768	566.157	4-{[4-(Diethylamino)phenyl](2,4-disulfophenyl)methylene}-N,N	1	566.156	566.158	506.892	508.673	5	530;1441;2198;2896;4382;6063	61.98873;383.1175;566.1575|682.899030984975;70.8528364145877;768.333923379015	1	-0.00317784	0.00120274	0.0216878	0.0104121	-0.0123873	0.00110221	0.000574484	0.00508313	0.0210963	-0.0223239	-0.00331933	-0.000704452	4.83133	3	0.663357	4.82107	3	0.658391	0.877933	0.0565385	0.963078	0.0163384	0.01026
FT0535	FT0535	456.338	566.16	Doxorubicinol;Doxorubicinol aglycone;4-{[4-(Diethylamino)phe	1	566.158	566.162	455.898	456.778	2	1442;4383;4820;5390;5741;6064	61.98875;179.0544;180.0604;222.0698;453.0835;453.0997;503.1613;504.1637;505.1688;506.1698;566.1012;566.156|361.112597484093;94.6228349483306;35.0181769779965;48.9251377929577;35.83775923546;35.8380343618137;118.964125766558;327.00493634662;219.480960264661;1506.00892483373;34.0501369298408;1218.85356142392	1	0.00613305	-0.00751987	0.0191934	-0.0858121	-0.074502	-0.0413993	0.00304218	-0.0117771	0.039038	0.0291636	0.114519	0.0396561	4.64154	3	0.519364	4.67288	3	0.544191	0.880486	0.0552775	0.963078	0.0163384	-0.0313451
FT0536	FT0536	277.598	567.351	Dilauryl 3,3'-thiodipropionate	1	567.349	567.353	275.048	282.777	5	1443;2199;2897;3621;4384;4821	113.0242;391.3219;567.3177;567.3523|76.9673840553992;734.669243115115;94.2388952289321;2251.79121886676	1	-0.0100618	-0.00558892	0.00983466	-0.0179306	0.016135	-0.0553499	0.0108123	0.00723585	0.0126371	0.0232751	-0.00420452	0.0544026	4.4846	3	0.40715	4.5538	3	0.437934	0.313349	0.503972	0.610333	0.214433	-0.0692069
FT0537	FT0537	367.59	573.273	NCGC00385378-01_C31H42O10_7aH,13aH-Cyclopenta[7,8]phenanthro	1	573.272	573.274	367.18	369.161	6	531;1446;2201;2898;3622;4385	471.2408;552.2679;573.1809;573.272;573.7789;811.4475;943.4917;944.5067;1087.54|486.099170043076;757.694518604012;294.252549366752;878.124211871801;215.763084363698;980.388214606234;2112.14410600531;444.991016152926;932.789768894418	1	-0.004222	-0.00151214	-0.0086851	0.010081	0.00708649	0.0363107	0.00381363	0.00336152	-0.0114005	-0.00252452	-0.00971545	-0.0365249	4.79158	3	0.630586	4.81916	3	0.654419	0.456943	0.340138	0.722358	0.141248	-0.0275832
FT0538	FT0538	86.2669	573.449	DG(15:0/16:1(9Z)/0:0);DG(16:1(9Z)/15:0/0:0);DG(15:0/0:0/16:1	1	573.448	573.45	86.1284	87.319	3	1447;2202;2899;4822;6065;6380	279.2339;537.4283;555.4401;573.2715;573.3234;573.4517|118.163388893117;120.99680247054;544.274729928111;201.557103160894;803.579957744364;5129.96889696078	1	0.0487209	-0.00836763	-0.0178969	-0.0256039	0.0487957	-0.0207859	-0.0207729	-0.0567792	-0.0121356	0.0514893	-0.0234201	0.0236276	4.68002	3	0.542205	4.62048	3	0.492552	0.817931	0.0872834	0.93358	0.0298483	0.0595348
FT0539	FT0539	41.9004	573.463	FAHFA(16:0/9-O-18:0);FAHFA(16:0/5-O-18:0);FAHFA(16:0/10-O-18	1	573.463	573.463	41.9004	41.9004	1	4388;4823;5085;5391;5742;6066	275.2029;277.211;279.233;293.2121;295.2254;311.222;453.2904;537.4287;555.3372;555.4378;573.2883;573.3351;573.3961;573.451|46.0854451131809;49.056304758119;234.686259317539;152.798369686556;36.1609743192048;40.0977320830066;39.4303373022694;31.224886003065;31.7411986075967;55.5516861955994;122.952270532346;120.942109708221;56.1066251035129;948.989132171567	1	-0.0238373	-0.00617226	0.0322217	-0.0483386	-0.0321372	-0.0378884	0.0192211	0.0214836	0.0424263	0.0182624	0.0515144	0.0375215	4.64657	3	0.522344	4.74735	3	0.602781	0.5652	0.247798	0.798865	0.0975265	-0.100781
FT0540	FT0540	552.175	575.183	NCGC00385164-01!5-[3,4,5-trihydroxy-6-(hydroxymethyl)oxan-2-	2	575.183	575.183	551.597	552.584	3	532;2203;4389;5086;5743;6067	71.014;89.02488;161.046;179.0568;323.1005;575.1841;575.6859;647.2047;827.2702;971.3188;989.3337|78.5068108486428;199.763917785653;66.2349658332687;339.064991685164;60.5269313557187;965.394029551197;222.180492327561;147.771743464205;138.013044395757;285.974621478226;214.475003177495	1	0.00051506	0.00168289	0.000641365	0.0155285	0.00943507	-0.0354607	-0.00181959	0.000792993	-0.00250144	-0.00886071	-0.0187684	0.0353823	5.30434	3	0.886792	5.2897	3	0.878848	0.655293	0.183564	0.851973	0.0695741	0.0146439
FT0541	FT0541	88.8559	575.446	DG(14:0/16:0/0:0);DG(15:0/15:0/0:0);DG(16:0/14:0/0:0)	1	575.44	575.448	86.4898	89.11	3	534;1448;2204;5744;6068;6381	59.01426;89.0234;119.0352;179.0574;539.4435;557.4588;575.2864;575.333;575.4675|125.621325123739;175.27176627712;101.18374611562;94.6225334552366;154.461750625887;477.683241222934;339.212622339301;169.61339790173;5943.54287845733	1	0.00838981	-0.0117743	-0.00749186	-0.0122399	0.0380713	0.0163483	0.0055807	-0.01615	-0.00577684	0.033309	-0.023177	-0.0156364	5.06957	3	0.794439	5.14448	3	0.832175	0.404603	0.39297	0.673899	0.171405	-0.0749182
FT0542	FT0542	43.2904	575.47	DG(15:0/18:3(6Z,9Z,12Z)/0:0);DG(15:0/18:3(9Z,12Z,15Z)/0:0);D	1	575.47	575.47	43.2904	43.2904	1	4391;4824;5087;5392;5745;6069	277.2151;279.2318;281.2493;293.2117;295.227;297.2451;313.2398;557.4606;560.3871;575.2828;575.3253;575.3903;575.4154;575.4646;575.5292|33.6390068439528;387.314113819821;59.2947714568027;37.4786946727227;270.725910824214;34.8327951932788;43.2075380950437;91.4295403725873;33.8776914910568;72.688180918658;64.614253800687;36.3474241559288;64.6191849553588;931.635679364121;46.4497307967576	1	-0.0265377	-0.0220608	0.0314601	-0.0310213	-0.0295994	0.0529896	0.0345722	0.0152967	0.0391232	0.00272694	0.0371243	-0.0547603	4.59239	3	0.482622	4.82676	3	0.66435	0.177389	0.751072	0.438752	0.357781	-0.234365
FT0543	FT0543	360.904	577.119	Cicerin 7-(6-malonylglucoside);6-{4-[5,7-dihydroxy-4-oxo-8-(	1	577.119	577.123	360.836	362.534	3	535;1449;3625;5393;5746;6382	85.02876;111.0084;127.0397;129.019;134.0371;167.0345;171.0301;175.0389;178.0238;193.0501;207.0653;215.0169;233.0268;233.0344;235.0611;261.0774;279.0589;297.0606;341.0582;365.0838;367.058;383.0673;401.1859;473.1108;517.0955;577.1069;577.1454;577.2108;577.2243|139.725989202655;128.164975654327;163.200336134499;170.841190524635;84.7917588502867;545.264267061378;84.7716887260276;206.416289237296;31.4…	1	0.0123696	-0.0057318	-0.0257187	0.00939067	0.000656136	-0.0176211	-0.00209756	-0.017071	-0.0276123	-0.00268068	4.6298e-05	0.0183906	4.72787	3	0.578947	4.74926	3	0.607746	0.824733	0.0836865	0.935255	0.02907	-0.0213868
FT0544	FT0544	343.755	577.119	Cicerin 7-(6-malonylglucoside);6-{4-[5,7-dihydroxy-4-oxo-8-(	1	577.118	577.12	342.59	344.896	3	536;2900;3623;5088;5394;6383	85.02949;127.0394;129.0197;134.0371;167.0346;175.0417;193.0504;235.0602;297.0601|146.649381196831;136.791664002858;173.869816030503;134.497849753757;547.622152928206;77.9628977202378;898.781635147675;359.664555032913;92.8589210292444	1	0.0126777	-0.00431968	-0.0444131	0.0119383	0.0540997	-0.00235126	-0.0032397	-0.0172317	-0.0496517	0.0310446	-0.041029	0.00132589	4.52772	3	0.434955	4.54746	3	0.430983	0.90323	0.0442016	0.966416	0.0148357	-0.0197454
FT0545	FT0545	491.116	577.199	NCGC00385720-01_C26H38O12_7-Hydroxy-1-({2-O-[(2E,6E)-8-hydro	2	577.198	577.2	490.863	491.435	5	537;1450;2205;2901;3624;6384	59.01427;71.01416;87.00927;89.02435;101.0241;113.0247;119.0351;125.0245;131.0346;143.035;149.0449;161.0455;179.0557;193.0717;221.0672;235.0823;263.0768;281.0884;337.114;341.108;499.1679;515.5842;517.1786;559.1321;577.1692;577.2014;577.229|748.120227684067;317.814541786516;339.748607142464;1433.3535415693;557.032460654688;549.95862435572;937.286949563364;222.613931675375;147.436925910102;596.86407…	1	-0.00933587	-0.0151307	-0.00136556	0.0145365	-0.00350288	-0.0176585	0.0185656	0.00107491	-0.00372394	-0.0156457	-0.00647013	0.0172932	5.16627	3	0.843098	5.31231	3	0.884806	0.0121932	1.91388	0.107706	0.967759	-0.146036
FT0546	FT0546	510.111	577.198	8-Acetoxypinoresinol 4-glucoside;Glaucarubolone 15-O-beta-D-	1	577.197	577.198	509.791	510.431	2	538;4393;5089;5395;5747;6070	89.02377;179.0556;253.0931;323.0992;383.1209;397.1306;577.1967;577.2446|34.9487508623156;131.79676809757;30.8028265042992;33.290042734393;77.44366789683;166.083473039555;1462.0803837759;34.3836639198116	1	-0.0272666	-0.0074545	-0.0510995	-0.0332259	-0.00532359	-0.0395818	0.0229101	0.0212662	-0.0490598	0.0432574	0.0461944	0.0383123	4.57927	3	0.471698	4.73516	3	0.588878	0.423238	0.373415	0.689646	0.161374	-0.155889
FT0547	FT0547	281.031	577.374	Asparagoside A;Demecarium;Anhydroamarouciaxanthin B	1	577.373	577.375	268.038	288.018	5	539;1451;2206;3626;4394;5748	401.3422;559.3638;577.3756|544.167797680544;2186.10678790806;308616.462193883	1	-0.0570497	-0.140697	-0.00971651	0.0313047	-0.0158866	-0.00622548	0.155788	-0.0229072	-0.0113718	-0.0441145	-0.00757561	0.00174374	5.08092	3	0.800397	6.35633	3	0.99007	0.000191399	3.71806	0.0148261	1.82897	-1.27541
FT0548	FT0548	315.357	578.246	Taurochenodeoxycholate-3-sulfate;Taurochenodeoxycholate-7-su	1	578.246	578.247	314.692	315.562	3	541;1452;2207;5749;6071;6385	498.2901;578.2402;578.2526;578.2673;578.3066|1859.10820624158;99.1910394040588;121.457777634032;40.4868662775698;30.3661909734274	1	0.00223351	0.0406309	0.0155877	0.00901165	-0.0121314	-0.0166499	-0.0368948	0.0222921	0.0130981	-0.0157559	0.00129492	0.0166625	4.47498	3	0.402185	4.14013	3	0.145978	0.00354902	2.44989	0.0596647	1.22428	0.334853
FT0549	FT0549	352.251	579.132	Estriol 3-sulfate 16-glucuronide;Isocarlinoside;Neocarlinosi	1	579.131	579.133	351.471	353.031	2	542;1453;5396;5750;6072;6386	167.0349;194.9982;195.066;579.1288;579.1855;579.2248;579.2826|53.3116780640285;44.6703959494187;41.1509044241939;76.9824462839324;32.4152248502287;30.3905577536625;38.496099452027	1	0.00893304	0.000101782	-0.0274597	0.0291122	0.0136528	0.0190476	-0.00522045	-0.00974492	-0.0339978	-0.0119197	-0.0231974	-0.0188519	4.29819	3	0.251241	4.28423	3	0.23138	0.892789	0.0492511	0.965026	0.015461	0.0139632
FT0550	FT0550	280.248	579.385	beta-Doradecin;Adonirubin;Papilioerythrione	1	579.385	579.386	277.791	282.32	3	2902;3628;4395;4825;5090;5397	75.00922;85.02877;113.0254;403.3581;519.3676;561.3793;577.5986;579.32;579.3883|107.053736306977;34.2847422673664;95.613183206261;288.264851744501;38.3698847443156;201.451908400702;64.7419688202262;32.4188584373132;17439.1231085726	1	-0.0531035	-0.143071	-0.00389851	-0.00901337	0.01806	0.050433	0.155805	-0.0289545	0.00122149	0.0101483	-0.0115561	-0.0505254	4.30645	3	0.2572	5.58931	3	0.939424	4.0235e-05	4.3954	0.00849856	2.07065	-1.28285
FT0551	FT0551	407.863	580.061	Celecoxib glucuronide	1	580.059	580.062	406.886	408.304	6	543;1454;2208;2903;3631;4397	88.04048;141.0171;170.0433;223.0192;252.0472;305.0228;334.0495;416.0527|140.731316956423;1581.64760310161;2756.52970853869;262.958258815284;811.354904396319;247.734962467192;1002.65725398215;672.531717755211	1	0.00184472	0.0152316	0.00879458	0.0331285	-0.0221363	0.0387137	-0.0146339	0.00801207	0.0033467	-0.0441898	-0.00581681	-0.0378762	4.61953	3	0.49851	4.48886	3	0.379345	0.13004	0.885924	0.362743	0.440401	0.130669
FT0552	FT0552	491.288	580.173	Lacto-N-triaose;Lacto-N-triose I;N-Acetylgalactosaminyl lact	1	580.172	580.174	490.863	492.287	6	546;1457;2211;2904;3632;4398	61.98854;520.1855;580.1741|506.263462285757;426.238014155888;479.885386819365	1	-0.00861073	-0.0175382	0.0211675	-0.00351692	-0.000111168	0.0176023	0.0201844	-0.000543151	0.0232979	-0.00374363	-0.0047583	-0.0184788	4.33899	3	0.276068	4.49314	3	0.382324	0.0690179	1.16104	0.266287	0.574649	-0.154145
FT0553	FT0553	314.125	580.099		NI	580.094	580.101	313.364	316.208	6	544;1455;2209;2905;3629;4396	61.98872;253.0484;268.0378;269.0458;311.0569;498.2876;500.2878;580.2842|505.271386800283;195.513617278476;754.349391962299;14064.734016699;1302.46046908739;368.314361527621;596.886745245786;358.937771365345	1	0.000839381	0.0138765	0.0329045	-0.0355296	0.000230515	0.0165215	-0.0126328	0.00787338	0.0402892	0.0248042	0.0138304	-0.0175513	4.62451	3	0.502483	4.49914	3	0.386296	0.283757	0.547053	0.576096	0.239505	0.125365
FT0554	FT0554	293.462	580.225	Homoharringtonine	1	580.224	580.225	292.019	297.085	6	545;1456;2210;2906;3630;4399	61.9888;269.0444;281.248;506.3262;580.2276;580.2818;580.3941|1419.54093394946;952.070180692982;835.068221293102;665.194033323988;1245.9006032159;379.210443644024;338.686861944848	1	-0.0162048	-0.00645812	0.0257424	-0.00952728	-0.00434023	-0.0361897	0.0149494	0.0139108	0.0282054	-0.000194805	0.00281144	0.0361266	4.80928	3	0.648461	4.89485	3	0.714995	0.416668	0.38021	0.684477	0.164641	-0.0855741
FT0555	FT0555	298.756	582.239	NCGC00180218-02!;NCGC00180218-02!	1	582.239	582.24	297.675	300.978	5	547;1458;2212;2907;4400;6073	61.98869;582.2422;582.2903;582.3236|1628.15474753112;765.461176561598;123.914018874734;192.985584137409	1	-0.0133839	0.00563295	0.0209371	-0.0253626	-0.00616833	0.0170032	0.0028698	0.0175527	0.0255788	0.0155586	0.0171909	-0.0182416	4.70341	3	0.559086	4.68743	3	0.553128	0.874737	0.0581223	0.963078	0.0163384	0.0159865
FT0556	FT0556	389.19	582.279	Dihydroergotamine;Dihydroergotamine;Dihydroergotamine	1	582.277	582.279	388.327	389.43	3	548;3633;4401;5091;5398;5751	59.01472;552.2666;763.4372;973.5117;1105.551;1106.558|100.238345241349;1108.18932499974;81.4093931089928;107.690296292299;975.935898179955;375.242594955853	1	-0.00306443	0.00301794	-0.00208926	0.00537644	0.00409899	-0.0358461	-0.000840469	0.00498217	-0.00368348	-0.00142401	-0.00598813	0.0355444	4.47969	3	0.405164	4.46538	3	0.36147	0.53832	0.268959	0.783365	0.106036	0.0143154
FT0557	FT0557	339.13	583.311	Cholic acid glucuronide;MMV690027;Lappaconitine	1	583.31	583.312	338.427	339.685	6	549;1459;2213;2908;3634;4402	85.02958;113.0239;175.0253;193.0361;407.2811;439.2207;583.2007;583.2637;583.3125|68.3112710191295;366.041940459541;365.297376300511;102.92576425627;1636.04212122899;77.6274646266529;121.978645248373;226.85727113369;4068.01750891694	1	0.00626547	0.0194214	0.0190914	0.021114	0.0124675	0.0199806	-0.0207785	0.00606514	0.0152107	-0.0161252	-0.0307388	-0.0198953	4.6936	3	0.554121	4.51511	3	0.404171	0.038707	1.41221	0.197858	0.703647	0.178495
FT0558	FT0558	235.988	585.099	6-{4-[(1E)-3-{[3-(3,4-dihydroxyphenyl)-1-methoxy-1-oxopropan	1	585.099	585.1	234.671	236.409	3	1460;2214;2909;4826;6074;6387	207.9935;341.0309;585.2914;585.3142;585.3323|214.89186559305;508.224834699638;74.3361704713266;165.987132074713;83.5043338970991	1	0.00402359	0.00264491	0.000105136	-0.0177671	-0.0347124	-0.0450305	-0.00466901	-0.00300714	0.00463423	-0.00379261	0.0414343	0.0446576	4.03315	3	0.0933466	3.9993	3	0.0834161	0.611095	0.213892	0.827741	0.0821054	0.0338473
FT0559	FT0559	459.613	585.164	NCGC00347524-02_C23H34O15_Cyclopenta[c]pyran-4-carboxylic ac	1	585.163	585.165	459.226	460.001	2	550;2215;5092;5752;6075;6388	503.1543;525.1357;585.2606|37.7663045087274;136.966945841391;30.5481205235083	1	-0.00277904	0.0035288	0.0285349	0.047486	0.00591207	0.00313522	-0.0018585	0.00706014	0.0209019	-0.0474885	-0.0463059	-0.0026043	4.55735	3	0.454816	4.52544	3	0.414101	0.787574	0.103709	0.921294	0.0356017	0.0319126
FT0560	FT0560	274.968	589.339		NI	589.338	589.34	273.659	276.277	2	2911;4403;4827;5093;5399;6076	395.2963;413.3107;589.269;589.3414;589.3764|46.8642522370601;119.800581054858;32.6962444987657;2423.42507723389;417.087066249445	1	-0.0399149	-0.0460323	-0.0288857	-0.01355	0.00481852	-0.0386521	0.0636966	0.0131026	-0.028291	0.0221316	0.0156873	0.0380364	4.02093	3	0.0893744	4.50865	3	0.399206	0.0188911	1.72374	0.140914	0.851047	-0.487723
FT0561	FT0561	490.938	591.178	2-{2,6-dihydroxy-4-[6-hydroxy-7-(3-methylbut-2-en-1-yl)-1-be	1	591.177	591.179	489.52	491.435	5	552;1463;2217;2912;3636;6389	531.155;591.179|149.390255946719;5566.50846660504	1	-0.0052914	-0.00269945	0.00101186	0.0164653	0.0010617	-0.0353638	0.00535874	0.00429188	-0.0021421	-0.0145706	-0.0120979	0.0352301	4.75972	3	0.608739	4.79536	3	0.633565	0.363865	0.43906	0.651869	0.18584	-0.0356307
FT0562	FT0562	39.0942	591.443	iso-A2E(11-cis);iso-A2E(13-cis);iso-A2E(9-cis)	1	591.443	591.444	38.6544	43.1092	3	553;2913;4404;5094;5400;6077	133.0297;134.0357;175.0418;177.0179;282.9907;351.055;369.0857;576.4174;576.4743;589.6191;591.3313;591.3705;591.4421;591.5036;592.443|135.123469130552;32.1617421692395;42.3226156899773;104.723281397189;76.4718136724696;37.8548585933686;30.7283634600481;4467.32360958488;34.3605544742331;85.8534110819619;30.7063697674721;32.0720706948521;21394.2284526939;169.593776877429;34.8332596153114	1	-0.0495828	0.00454673	0.0488655	-0.0333646	0.0355034	-0.0186313	0.0249238	0.055554	0.0525544	0.0420643	-0.0187822	0.0163521	4.77377	3	0.617676	4.85803	3	0.688183	0.767657	0.114833	0.913862	0.0391194	-0.0842632
FT0563	FT0563	329.602	592.225	NCGC00347572-02_C30H39NO9_Pentanedioic acid, 2-[(2R,2'R,6'S,	2	592.224	592.226	328.796	331.743	6	554;1464;2218;2914;3637;4405	494.2577;510.699;512.2691;592.2265|189.025763134123;97.0228871994436;45943.5797225241;4080.20375952655	1	-0.0152276	-0.0285103	-0.00929901	0.00695886	-0.000453502	-0.000703226	0.0337644	-0.0011085	-0.0104742	-0.00555109	-0.00153777	-9.61355e-05	4.7354	3	0.580933	5.00721	3	0.770606	0.00138347	2.85903	0.0377163	1.42347	-0.271805
FT0564	FT0564	330.276	593.226	Actephilol B;Atorvastatin;Atorvastatin	1	593.219	593.226	329.256	331.743	3	555;1465;4406;5401;5753;6078	387.1038;417.1559;512.2714;513.2715;549.32;593.1745;593.1893;593.2101;593.2304;593.292|38.0947182032514;161.620676199186;137.184228105662;4082.51321729437;31.5687836705365;45.1060657081371;209.130131194001;61.510071011412;416.910903936537;36.9088524819745	1	-0.0131368	-0.0299601	-0.00993709	4.38897e-05	0.0132174	0.034598	0.033884	-0.00428837	-0.0101534	0.00850004	-0.00857102	-0.0343751	4.33261	3	0.270109	4.61108	3	0.486594	0.000648909	3.18782	0.0272272	1.565	-0.278467
FT0565	FT0565	273.542	593.369	7,8-Dehydroastaxanthianthin;7,8-Didehydroastaxanthin;Furosta	1	593.369	593.37	270.864	278.849	6	556;1466;2219;2915;3638;4407	113.0243;135.0449;175.0242;402.3132;417.336;575.3633;593.3702|733.50237743368;336.198548602896;473.974704759962;190.801574603273;2648.1237335379;286.73458292385;16293.5008957315	1	-0.0059076	0.00291527	-0.00169497	-0.01561	-0.00185806	-0.054918	0.000990988	0.00747139	0.000521706	0.0145053	0.0134991	0.0542545	4.99962	3	0.764647	4.99372	3	0.766634	0.890614	0.0503103	0.965026	0.015461	0.00589391
FT0566	FT0566	307.386	593.37	7,8-Dehydroastaxanthianthin;7,8-Didehydroastaxanthin;Furosta	1	593.37	593.37	306.739	308.033	2	2916;3639;4828;5095;5402;6390	575.3586;593.2707;593.3696|96.9248078879446;41.008971721385;7467.3195496281	1	-0.0335196	-0.118736	-0.0204666	0.00105795	-0.019259	-0.00287371	0.12312	-0.0355474	-0.016747	-0.0151911	0.0185161	0.00382563	3.85641	3	0.0377358	4.89689	3	0.715988	1.27976e-05	4.89287	0.00661914	2.1792	-1.04048
FT0567	FT0567	346.505	594.242	Taurocholic acid 3-sulfate;NETILMICIN SULFATE	1	594.24	594.243	345.304	347.549	6	557;1467;2220;2917;3640;4408	496.2743;512.7027;514.2848;515.2882;531.2377;594.242;594.3139;811.4527;1069.524;1129.551|746.389698325717;513.703600253558;176837.897787122;114.656060778566;85.3725470449035;18675.6882408935;69.7766332890296;71.9404496987408;93.6039279104079;473.193516399829	1	-0.00889538	-0.0109225	-0.0109051	0.00934635	0.00105537	0.0174348	0.0147442	0.00259863	-0.0131913	-0.005228	-0.00345918	-0.0179809	5.45781	3	0.923535	5.5735	3	0.934459	0.036665	1.43575	0.191304	0.718276	-0.115686
FT0568	FT0568	372.986	595.131	NCGC00384990-01!(1S,3R,4R,5R)-3-[(E)-3-(3,4-dihydroxyphenyl)	2	595.13	595.131	372.605	374.493	6	558;1468;2221;2918;3641;4409	57.03475;85.02955;111.0092;129.0193;147.0303;149.0229;153.0552;164.0477;173.0094;179.0701;191.0195;197.0456;205.0499;209.0284;223.0617;265.072;291.0881;327.0727;353.089;371.0615;389.0726;397.0771;415.0915;595.1317|199.999941734428;1665.59559416641;244.503308690057;1663.87001570027;852.507100805018;166.138578758417;266.268858144564;401.458064451043;778.599977004147;69.8435521791794;924.39012991882…	1	0.0200745	0.00988998	-0.0136667	0.0248746	0.0147974	-0.0338286	-0.0203258	-0.0151248	-0.018546	-0.0112197	-0.0263269	0.0361996	5.24163	3	0.866931	5.11359	3	0.820258	0.258911	0.58685	0.549601	0.259953	0.128039
FT0569	FT0569	274.502	595.383	Asparagoside B;Astaxanthin;Capsorubinidione	1	595.382	595.384	272.264	280.16	4	559;2222;2919;4410;5096;6079	113.0253;419.3518;595.3858|137.229048315763;661.977471712183;2399.7004220781	1	-0.00402162	-0.0131445	0.000426743	-0.0287853	0.00641562	-0.0377705	0.0139576	-0.00407652	0.00585661	0.0289912	0.0135529	0.0381787	4.62206	3	0.500497	4.73766	3	0.591857	0.0853205	1.06895	0.28968	0.538081	-0.1156
FT0570	FT0570	367.18	597.142	Molludistin 2''-rhamnoside;Chrysin 7-[rhamnosyl-(1->4)-gluco	1	597.141	597.144	366.06	368.8	3	560;1469;4412;5403;5754;6080	597.1564;597.2872|88.4568348427365;78.1800565291633	0.75	0.00761793	0.00881951	-0.0344969	0.0346795	0.00734793	0.0550185	-0.0120466	-0.00344291	-0.0427592	-0.0177061	-0.0186261	-0.0559128	4.63553	3	0.514399	4.55876	3	0.4429	0.530805	0.275065	0.778021	0.109009	0.0767725
FT0571	FT0571	401.513	597.284		NI	597.279	597.285	400.585	402.498	5	561;2223;2920;3642;4413;5097	1135.553|402.822483084401	1	-0.00677401	-0.0203497	0.00083975	0.0121326	0.00853441	0.0177019	0.0216488	-0.00460059	-0.000923767	-0.00787454	-0.0163909	-0.0180862	4.12792	3	0.142999	4.30785	3	0.249255	0.00226274	2.64537	0.0455715	1.34131	-0.179934
FT0572	FT0572	89.9407	597.392	3'-N-Acetyl-4'-O-(9-octadecenoyl)fusarochromanone;3-Hexapren	1	597.388	597.393	87.828	91.9693	4	562;1470;3643;4414;5404;5755	285.1244;597.272;597.3705;597.3942;597.4464|190.240208511153;358.32075107574;359.719206681797;961.906371400829;162.554017936395	1	-0.00609763	-0.00569957	0.0272384	-0.0330318	0.0128212	-0.00191332	0.00853938	0.00344387	0.0340563	0.0299967	0.00274762	0.000992315	4.90938	3	0.714995	4.96122	3	0.748759	0.616174	0.210297	0.827741	0.0821054	-0.0518446
FT0573	FT0573	551.189	598.185		NI	598.185	598.186	550.295	552.175	6	563;1471;2224;2921;3644;4415	1151.379|1181.15169025752	1	-0.00323232	0.00194681	0.00335697	0.0120426	0.00462564	0.0188256	0.000123301	0.00488171	0.000879243	-0.00884107	-0.0128222	-0.0192322	4.44822	3	0.380338	4.4406	3	0.341609	0.803643	0.0949366	0.930734	0.0311743	0.00762307
FT0574	FT0574	91.5169	599.391		NI	599.391	599.392	87.828	91.6022	3	564;2225;2922;5098;6081;6391	599.2363;599.257;599.2845;599.333;599.346;599.384;599.3976;599.4633|65.9431593994213;49.4581327274091;90.6758360985805;59.7657569357807;43.2792013006065;218.807645319805;214.343467040248;47.4053771710714	1	-0.0116234	-0.00807522	0.0247854	-0.0165126	0.010667	0.035614	0.0137668	0.00802903	0.028336	0.0145471	-0.00545509	-0.0355434	4.5668	3	0.462761	4.65362	3	0.526316	0.361248	0.442195	0.648443	0.188128	-0.0868193
FT0575	FT0575	462.277	601.13	NCGC00347405-02!(4S,5Z,6S)-5-[2-[(E)-3-(4-hydroxyphenyl)prop	2	601.13	601.131	461.281	463.378	6	565;1472;2226;2923;3646;4416	79.95735;96.96013;503.1582;541.1095;599.2751;601.1298|690.022707982025;47014.7372830706;137.846433779578;1077.03198644772;191.654023173851;49369.5355116323	1	-0.00208836	0.0104688	0.00796339	0.00805468	0.00551922	0.0367519	-0.00798024	0.00879302	0.00601678	-0.00521435	-0.0119925	-0.0367092	5.61145	3	0.947368	5.53138	3	0.926514	0.0706439	1.15093	0.268447	0.571142	0.0800658
FT0576	FT0576	272.211	601.358	Desferrioxamine D1;(+)-Isoxanthochymol;Xanthochymol	1	601.345	601.377	270.864	272.648	4	566;1473;2924;4417;5405;6082	425.3042;565.3357;601.3375;601.3734;601.4108|192.704798091825;502.39875041932;1813.86213176883;478.25243880776;2127.77327046621	1	-0.00706879	-0.0160375	-0.0283559	0.0162513	0.00922241	0.0544142	0.0182432	-0.00285795	-0.0326699	-0.0026515	-0.00982668	-0.054622	4.22754	3	0.206554	4.38613	3	0.296922	0.0977783	1.00976	0.316404	0.499758	-0.158593
FT0577	FT0577	485.518	603.178	Citrusin B;6-{4-[3-(3,7-dimethylocta-2,6-dien-1-yl)-7-hydrox	1	603.177	603.179	484.183	486.074	6	567;1475;2228;2926;3647;4418	543.1592;603.1796|451.245230003974;3665.32590991734	1	-0.00862694	-0.0138125	-0.00168508	0.0165941	-0.000462667	-0.0360451	0.0170039	0.00114042	-0.00456027	-0.0156245	-0.0103449	0.0357921	4.4743	3	0.399206	4.6082	3	0.483615	0.0186406	1.72954	0.140083	0.853616	-0.133901
FT0578	FT0578	368.751	603.281	Protoporphyrinogen IX;Ceanothine E;Adouetine Y	1	603.28	603.282	367.804	370.492	5	1474;2227;2925;3648;4419;4829	59.01435;161.0474;471.2421;543.2637;552.2703;552.7727;573.2745;573.7758;603.4183;811.452;812.4589;925.4929;926.4847;943.4955;944.498;1087.542;1088.536;1147.556|187.973601733245;74.7818651104694;666.712173456958;443.930834861646;1507.81247904386;381.989717846523;2375.71270913219;418.755183185851;119.938560310629;1640.64484397416;177.563808472746;384.148073949723;81.9950234421867;2780.14448998109;7…	1	-0.0051275	0.00514732	-0.0100378	0.00551826	0.0174576	-0.000263965	-0.00139965	0.00806736	-0.0127951	0.0087338	-0.0145238	0.000149998	4.52904	3	0.438928	4.50757	3	0.398213	0.678016	0.16876	0.862123	0.0644305	0.0214741
FT0579	FT0579	406.886	605.005	Cefodizime	1	605.003	605.005	405.79	407.834	5	569;1476;2927;3649;4421;5406	127.0008;141.0167;209.0049;276.9939;291.0075;305.0281;358.9928;373.0096;503.1614|669.463067389175;463.597966305325;131.438967549951;280.211924033642;336.757242937915;86.7446720196881;205.756423394996;238.999986440308;101.968834063814	1	-0.00846089	-0.00600701	0.00806916	-0.0171228	-0.00193241	-0.0191051	0.0101978	0.00525972	0.0113926	0.0124603	0.0110644	0.0187881	4.59011	3	0.479643	4.65795	3	0.529295	0.227483	0.643051	0.504572	0.297077	-0.0678403
FT0580	FT0580	550.803	605.193	[(16R)-5,7-dihydroxy-8,8,12,16-tetramethyl-3-[1-(2-methyl-1,	1	605.193	605.194	550.265	551.251	5	570;1477;2229;2928;4423;6083	59.01418;89.02482;113.0239;161.0455;179.0557;383.1188;503.1648;545.176;575.1841;575.6863;827.2705;971.3211;989.3288;1151.379|152.512910783675;208.235759351566;150.951741753632;233.157489499129;858.362643957557;215.853993153314;141.623638691544;491.720732549402;2880.02670535554;581.037134333542;266.340378726477;451.266171702014;630.185343883181;736.25601738762	1	0.000288081	0.000391521	-0.00166988	0.0218307	0.0155578	-0.0529273	-0.000558931	0.000309037	-0.00622215	-0.0105781	-0.0275682	0.0532742	5.10907	3	0.821251	5.1065	3	0.8143	0.956699	0.0192248	0.98687	0.0057399	0.00257528
FT0581	FT0581	480.48	605.192	[(16R)-5,7-dihydroxy-8,8,12,16-tetramethyl-3-[1-(2-methyl-1,	1	605.192	605.193	480.119	480.708	4	571;1478;3650;4422;5407;5756	113.0236;131.0344;151.0604;173.0437;265.0944;317.0883;395.1218;467.1452;485.1485;573.1693;605.1943|144.835640255805;78.0547715895523;290.050834082786;156.880180949926;162.648375940586;205.866943865431;402.439113624993;160.114646405384;148.337161459722;217.663662947734;10472.7885662339	1	-0.0372949	-0.0253182	-0.0923953	0.0245667	0.0375387	0.000803698	0.0444565	0.0207472	-0.104079	0.0255697	-0.0161233	-0.000396317	4.66581	3	0.539225	5.00973	3	0.772592	0.265643	0.575702	0.556879	0.254239	-0.343913
FT0582	FT0582	359.855	607.13	Kaempferol 3-rhamnoside 7-galacturonide;6''-(4-Carboxy-3-hyd	1	607.129	607.131	359.53	360.481	3	573;2230;2929;5099;6084;6392	85.02973;127.0392;129.0189;153.0556;171.0269;193.051;197.046;215.018;233.0268;265.0725|99.9434273245775;56.2978453408476;40.1603072696219;30.2025383288651;30.8258905724585;243.483047184544;280.06210465426;41.969933602121;35.9818820087639;115.128285392768	1	0.00803246	-0.00480201	-0.0427965	0.0238798	0.00874519	0.000468375	-0.000306132	-0.0124072	-0.048815	-0.00607368	-0.010586	0.000383582	4.92365	3	0.726912	4.95708	3	0.74578	0.800023	0.0968976	0.929208	0.0318872	-0.0334231
FT0583	FT0583	343.173	607.131	Kaempferol 3-rhamnoside 7-galacturonide;6''-(4-Carboxy-3-hyd	1	607.131	607.131	342.59	343.755	2	2930;3651;5100;5408;6393	85.02888;127.0391;129.0184;134.0376;153.0539;171.0279;193.0498;196.0383;197.0454;237.0758;265.0718;327.0666;409.0756;431.0827;607.1193;607.1331;607.2461;607.2943;607.3389|90.3054274290163;53.4512096671541;54.1845613823654;89.8272916911125;61.0995594046926;39.63326443602;369.805312171951;43.6110406700379;242.345901548039;36.2930018078373;176.576275837013;60.8979234854246;49.3768767499319;41.948186…	1	0.0202295	-0.0479216	-0.0230849	0.00969178	-0.0427673	-0.0010871							4.42765	2	0.362463	4.7577	3	0.616683	0.124589	0.904522	0.356422	0.448035	-0.330051
FT0584	FT0584	266.997	607.385	Torvoside G;22-Angeloylbarringtogenol C;(3b,5a,22E,24S)-Stig	1	607.383	607.386	265.201	272.331	6	575;1479;2231;2931;3652;4424	113.024;149.0604;175.0238;416.3285;431.352;607.3852|493.575161790963;487.684738953965;256.709597458158;404.081923147496;1299.92607764297;13864.4646337717	1	0.00457792	-0.000459033	0.015631	-0.0170806	-0.0022439	0.0170678	-0.00230306	-0.00474474	0.0199337	0.00955805	0.00789325	-0.0171841	4.91975	3	0.721946	4.90423	3	0.720953	0.785816	0.104679	0.921294	0.0356017	0.01552
FT0585	FT0585	91.1508	607.421	Pancuronium;5,6-Dihydro-5,6-dihydroxy-y,y-carotene;7,8-Dihyd	1	607.42	607.422	87.828	91.6022	5	574;2232;2932;3653;4425;5101	527.2555;607.3213;607.39;607.4206|110.180610171506;266.584112203338;295.643468358435;933.637231911354	1	-0.00514103	-0.00166253	0.00438855	-0.011922	0.0123892	-0.0184778	0.00451441	0.00431817	0.00607338	0.0171006	-0.00352418	0.0184737	4.69301	3	0.551142	4.71942	3	0.576961	0.506046	0.29581	0.76206	0.118011	-0.0264132
FT0586	FT0586	435.737	609.176	({4-[2-(2,4-dihydroxyphenyl)-3-(3,7-dimethylocta-2,6-dien-1-	1	609.169	609.177	434.514	438.548	5	576;1480;2933;3655;4426;5409	195.0499;267.0725|186.935474517166;1661.66479307009	1	-0.00235794	0.0137614	0.0053783	0.0105712	-0.00275195	-0.0168833	-0.0107105	0.0109446	0.0029295	-0.0112053	-0.00556905	0.016889	4.65141	3	0.525323	4.54665	3	0.428997	0.0394601	1.40384	0.199044	0.70105	0.104758
FT0587	FT0587	343.755	609.144	Luteolin 6-C-glucoside 8-C-arabinoside;Meloside L;Quercetin	1	609.144	609.144	343.755	343.755	1	3654;4830;5102;5410;5757;6394	195.0672;197.0457;265.0733;609.2953|44.6783711273213;34.2694512609228;45.2291973242723;37.4031302513913	1	-0.00117206	-0.00428388	-0.0353293	0.0173951	0.0260736	0.0173559	0.00464791	-0.00234889	-0.0410486	0.00859095	-0.0225224	-0.0167129	4.59806	3	0.486594	4.65092	3	0.523337	0.627948	0.202076	0.836433	0.0775687	-0.0528574
FT0588	FT0588	90.1126	609.393	Isofucosterol glucoside;alpha-Spinasterol 3-glucoside;Cleros	1	609.392	609.394	86.4898	90.5367	5	577;1481;2233;2934;4427;6085	609.3286;609.3982;609.4595|87.2762723352253;1270.25229341044;130.928456907441	1	-0.0075044	-0.00653106	0.0230904	-0.0277642	0.00671682	0.0166506	0.0100705	0.0043544	0.0289065	0.0228569	0.00582889	-0.0163566	4.89049	3	0.701092	4.95418	3	0.741807	0.482213	0.316761	0.742616	0.129236	-0.0636919
FT0589	FT0589	398.855	610.286	NCGC00386093-01_C34H43N3O6_;NCGC00386093-01_C34H43N3O6_;Lerc	1	610.282	610.288	397.989	399.829	6	578;1482;2234;2935;3656;4429	529.2619;610.294;610.7972;927.4962;1059.544;1060.541|104.580702619933;623.897515961357;158.119255595352;166.644588352574;1084.65893184095;268.666174465397	1	-0.00448949	-0.00446122	-0.0123382	0.00476313	0.00370698	-0.0540447	0.00658047	0.00165575	-0.014026	0.00115607	-0.0021592	0.0535397	4.16494	3	0.167825	4.21797	3	0.191658	0.19263	0.715276	0.45642	0.340635	-0.0530288
FT0590	FT0590	358.023	610.221	Imatinib Mesylate	1	610.221	610.221	358.023	358.023	1	4428;4831;5103;5411;5758;6086	530.2819;610.2625;610.3612|234.239930421478;37.4329367060909;33.2765404438305	1	-0.00771629	-0.001717	-0.0190796	-0.0131083	-0.0411133	-0.0184934	0.00607659	0.00596396	-0.0167272	-0.00580754	0.0509294	0.0177442	4.11376	3	0.138034	4.15465	3	0.151936	0.660925	0.179848	0.852178	0.0694697	-0.0408874
FT0591	FT0591	273.626	611.334	Collettiside I;Pyrroxanthin 5,8-furanoxide;Cyclopyrroxanthin	1	611.334	611.336	272.264	277.132	3	2937;3658;4430;4832;5104;5412	75.00935;113.0254;399.3236;557.3454;573.3396;573.5863;575.3587;611.3463;611.4003;611.4149;611.4637|32.808836714679;74.7300020982181;30.2801238737402;117.256385376277;124.973874896091;86.6939563772121;18614.9926389334;37.4661052946749;43.7122203742774;39.5500191893007;37.4697970477882	1	-0.0617814	-0.121251	-0.0418781	0.00500582	0.0285795	0.0332678	0.142078	-0.00837985	-0.0434324	0.0168582	-0.0153521	-0.0318797	3.42924	3	0.00595829	4.5796	3	0.456802	0.000939717	3.027	0.0315432	1.50109	-1.15035
FT0592	FT0592	88.5133	611.407	beta-Sitosterol 3-O-beta-D-galactopyranoside;Schottenol 3-gl	1	611.407	611.408	86.4898	90.5367	2	579;1483;5413;5759;6087;6395	611.2752;611.3597;611.4049;611.4455|39.5450855287208;60.0153092480184;855.166759376283;49.958917227741	1	-0.0167947	-0.00842647	0.0138179	-0.0331172	0.0119053	0.0526257	0.0172509	0.0124291	0.0194034	0.0339457	0.00888182	-0.0537021	5.41438	3	0.913605	5.52307	3	0.925521	0.314826	0.50193	0.612026	0.21323	-0.10869
FT0593	FT0593	275.442	613.346	Anhydroamarouciaxanthin B;4-Ketoalloxanthin;putative tryptop	1	613.346	613.347	275.048	275.837	2	3659;4431;4833;5105;5414;5760	575.3627;577.3745;613.2936;613.3678|283.705884108906;10815.8502025462;150.102626029479;152.197489065748	1	-0.0600443	-0.127946	-0.0229552	0.0126999	-0.00403386	-0.0233454	0.146639	-0.013216	-0.0232823	-0.0150374	0.00040187	0.0187414	3.49305	3	0.00695134	4.68206	3	0.550149	0.00028762	3.54118	0.0181021	1.74227	-1.18901
FT0594	FT0594	480.48	614.194		NI	614.193	614.196	480.17	480.708	4	582;1484;2236;3660;5761;6396	128.035;200.057;614.1967|210.830266389669;196.463613484372;840.42687001604	1	-0.00168823	-0.0113534	-0.00674101	0.00553608	0.0118879	0.0356519	0.0109324	-0.00505182	-0.00798471	0.00266617	-0.0121973	-0.0355675	4.09986	3	0.123138	4.19774	3	0.176763	0.0164985	1.78256	0.12879	0.890116	-0.0978886
FT0595	FT0595	330.834	614.208	4-Hydroxy-17beta-estradiol-2-S-glutathione	1	614.205	614.212	329.924	331.743	2	3661;4432;4834;5106;5415;5762	494.2575;614.2066|758.283586930926;5191.6132697257	1	-0.0165579	-0.027049	0.0180747	-0.011696	0.0157157	0.0437336	0.0332191	0.00186952	0.0209516	0.0134574	-0.0114898	-0.0439986	3.93269	3	0.0556107	4.1864	3	0.169811	0.0259267	1.58625	0.155406	0.808532	-0.253704
FT0596	FT0596	389.655	615.35	7,8-Dehydroastaxanthianthin;7,8-Didehydroastaxanthin;Furosta	1	615.349	615.35	389.238	391.099	3	585;1486;2237;5763;6088;6397	373.0554;525.8102;615.3525;615.8508;894.6097;936.6253;1008.644;1009.646|523.015286661575;434.330024491828;942.49911557925;244.424325407817;148.555906614115;213.83657337642;1704.39497195902;567.077002519522	1	0.0023364	0.00863682	0.0018749	-0.0203851	0.00887155	0.0532532	-0.0087791	0.00230544	0.00500873	0.0239096	0.00597369	-0.0530253	4.34531	3	0.285005	4.27029	3	0.225422	0.120095	0.920476	0.351557	0.454005	0.0750253
FT0597	FT0597	298.756	615.315	L-Urobilin;(-)-Stercobilin;Stercobilin	1	615.312	615.318	296.306	300.978	3	584;1485;2238;5764;6089;6398	149.0589;395.2976;439.2852;514.2818;597.2836;615.2036;615.3194|112.028064416404;55.2327158087792;221.137217042505;104.99948294439;41.1474992742569;43.8480928125955;788.466980271386	1	-0.00433814	0.0134309	-0.00522541	-0.00503213	0.00468682	-0.03614	-0.00909737	0.0120763	-0.00579866	0.0104666	0.00237555	0.035618	4.33434	3	0.271102	4.24256	3	0.203575	0.0916933	1.03766	0.302608	0.519119	0.0917825
FT0598	FT0598	347.051	616.22	Taurocholic acid 3-sulfate	1	616.218	616.223	345.304	348.857	6	586;1487;2239;2938;3662;4433	496.272;616.2235;616.2979|1659.05860375843;14877.1419727968;122.952770124306	1	-0.0216323	-0.000242644	0.0234969	-0.0016678	-0.00963585	-0.0355051	0.0126645	0.0232624	0.023898	-0.00873217	0.00361705	0.0355447	4.4748	3	0.400199	4.5269	3	0.418073	0.668952	0.174605	0.859228	0.0658914	-0.0521013
FT0599	FT0599	563.156	616.211		NI	616.211	616.213	562.106	563.54	4	587;1488;2240;3663;5765;6399	535.6728;536.1735|305.893849279278;62.3766916122804	1	-0.00344208	0.0237491	0.00305032	0.0556835	-0.00873139	-0.0143029	-0.0190006	0.0187315	-0.00805005	-0.0542482	-0.0296732	0.0148549	4.16659	3	0.168818	3.98613	3	0.0784508	0.167265	0.776595	0.425343	0.371261	0.180463
FT0600	FT0600	341.144	617.132	Norrubrofusarin 6-beta-gentiobioside;3,4,5-trihydroxy-6-{3-h	1	617.132	617.132	341.144	341.144	1	1489;4835;5416;5766;6090;6400	253.0534;363.0733;527.1081;617.1367|32.1392745458297;94.6390882333162;44.4529848164393;270.819773615716	1	0.0191277	-0.00377916	0.010149	-0.0406375	-0.00427688	-0.020178	-0.00776081	-0.0225164	0.0196457	0.0299231	0.0258796	0.0199201	3.75749	3	0.0218471	3.73001	3	0.0268123	0.823279	0.0844528	0.934659	0.0293469	0.0274828
FT0601	FT0601	314.235	617.023		NI	617.023	617.023	314.235	314.235	1	2241;4836;5107;5767;6091;6401	116.9273;269.0451;617.0244;617.2078|30.9498411194284;56.6134582739778;168.331677096387;96.2039244937841	1	0.00155873	0.0349506	0.0466594	-0.084656	-0.00187812	-0.021177	-0.0312788	0.0190467	0.062544	0.0667897	0.0456868	0.0213971	3.87336	3	0.041708	3.57382	3	0.0129096	0.182562	0.73859	0.444057	0.352561	0.299534
FT0602	FT0602	439.919	617.203	(+)-Lyoniresinol 9-glucoside;(7'R)-(+)-Lyoniresinol 9'-gluco	1	617.203	617.203	439.018	441.17	3	588;1490;3664;5417;5768;6402	131.0459;161.0447;341.1111;467.1386;617.2069|198.356719636269;90.093385975382;43.5336934440784;34.5698737944076;152.671777204273	1	0.00122037	0.010872	0.0149509	0.0238027	-0.00763831	0.0556061	-0.0104252	0.00617611	0.0111984	-0.0294048	-0.0140823	-0.0552648	4.66293	3	0.536246	4.56679	3	0.448858	0.157391	0.803019	0.414904	0.382053	0.096134
FT0603	FT0603	476.15	617.156	Kuwanon Y;Eriocitrin;Isorubrofusarin 10-gentiobioside	1	617.156	617.156	476.15	476.15	1	2939;4837;5108;5418;6092;6403	617.1599;617.1887|89.926921596566;46.0104202552429	1	0.0106175	-0.024563	0.0208916	-0.01323	-0.0810968	-0.0193196	0.0148934	-0.0249146	0.0292609	-0.0436811	0.0687676	0.017265	4.4439	3	0.376365	4.59606	3	0.470705	0.389663	0.40931	0.662412	0.178872	-0.15216
FT0604	FT0604	273.458	617.404	19-Methoxypomolic acid 3-arabinoside;Lansioside B;Momordicos	1	617.404	617.405	270.864	274.542	3	1491;3665;4434;4838;5419;5769	441.3366;579.3886;617.3733;617.4068|289.445063309495;121.578204173352;528.670916257249;2430.94886206079	1	-0.0107867	-0.021786	-0.0283323	-0.0129276	-0.014231	0.0342333	0.0254971	-0.00295778	-0.0265219	0.0103448	0.0300219	-0.0354986	4.39942	3	0.340616	4.61287	3	0.489573	0.0444626	1.35201	0.208874	0.680116	-0.213444
FT0605	FT0605	431.184	618.189	"Toremifene Citrate (Fareston, Acapodene)";Clomifene citrate	1	618.188	618.191	429.343	431.937	6	589;1492;2242;2940;3666;4435	85.02934;96.04532;115.0396;128.035;129.0193;140.0351;141.0194;142.0142;158.0456;159.0292;172.0251;188.057;200.0569;201.0398;202.0355;218.0673;219.0509;262.057;618.1919|830.015989919647;4665.09945319502;303.378574974511;1210.84867307368;2174.56185489548;693.179942054904;606.472142756471;3155.06588897362;11936.6797536325;747.543868903054;833.613869254728;314.772870729232;1020.02360037531;279.305410…	1	0.000802891	0.0130016	-0.0146197	0.0152397	0.00467516	-0.0175415	-0.0117597	0.00650537	-0.018953	-0.00597799	-0.00880572	0.0170611	5.14122	3	0.833168	5.04221	3	0.784508	0.126331	0.898489	0.359367	0.444462	0.0990133
FT0606	FT0606	406.886	619.02		NI	619.019	619.021	405.79	407.834	5	590;1493;2941;3667;4436;5420	59.01431;127.0011;141.0169;209.0043;223.0199;291.008;305.0233;373.0098;387.0262;455.0145;469.0296;537.0164;618.793;619.2953;1076.537|345.282554546749;4607.17211562225;8591.42945143751;1906.57177371022;2380.24202822014;4772.88249467428;3498.43304295138;3468.89813289874;1932.00293287138;1900.89947093277;519.596811538608;464.292519888704;418.816656102081;209.492856679071;339.735223379375	1	-0.0109016	-0.00432223	-0.00640264	-0.00891058	-0.00167642	0.0353738	0.0102141	0.00836804	-0.00558083	0.00949902	0.010385	-0.0355469	5.05577	3	0.790467	5.12296	3	0.826216	0.222001	0.653646	0.497895	0.302862	-0.0671908
FT0607	FT0607	496.973	619.173	Losartan N2-glucuronide;Camellianin A;Flavone base + 3O, C-H	1	619.172	619.174	495.146	498.131	6	591;1494;2243;2942;3668;4437	429.1243;471.1387;543.1591;587.1479;601.1654;619.1748|273.787186893674;148.006202893424;400.23383663563;271.297906835161;90.8174208125047;7360.70585046066	1	-0.0100051	-0.00662282	-0.00699576	0.0183561	0.00209774	0.0368153	0.0115783	0.0066112	-0.0110475	-0.0134545	-0.0114052	-0.0368525	4.70805	3	0.564052	4.79118	3	0.629593	0.167897	0.774958	0.425372	0.371231	-0.0831374
FT0608	FT0608	91.3338	619.422	Fasciculic acid A;(3b,7b,22x)-Cucurbita-5,24-diene-3,7,23-tr	1	619.42	619.422	87.828	91.9693	6	593;1495;2244;2943;3669;4438	59.01411;89.02586;559.4006;575.4292;619.3083;619.3551;619.4202;619.4548;619.4908|451.879146537128;68.3087949213473;93.5789932517991;361.467419295764;1028.27320373332;64.946027154906;1395.71141891271;96.3796066460873;79.6197347566249	1	-0.0123223	0.00387165	0.014993	-0.0126523	0.0164142	6.55613e-05	0.00382851	0.0154453	0.0164271	0.0182899	-0.00895509	0.000411948	4.9045	3	0.712016	4.903	3	0.717974	0.985388	0.00639285	0.998275	0.000749761	0.00150086
FT0609	FT0609	438.487	620.2		NI	620.2	620.201	437.274	439.858	4	1496;2944;3670;4439;4839;5421	144.0302;246.0624;264.0734;620.2069|334.492160718166;226.909267645667;2968.43413997176;228.515346024028	1	0.00346862	0.00597505	0.00218878	0.0136601	0.0103648	0.0190087	-0.00728333	0.000262343	-0.000606661	-0.00687572	-0.0188252	-0.0187119	4.58377	3	0.47567	4.52635	3	0.415094	0.124204	0.905863	0.356335	0.448141	0.057416
FT0610	FT0610	304.079	621.27	MLS001148144-01!;MLS001148144-01!;MLS002153278-01!DIHYDROOUA	1	621.267	621.274	301.785	306.671	6	595;1497;2245;2945;3671;4441	170.0929;203.0815;260.1035;373.1519;423.1703;448.1839;577.2409;621.2682;621.3993|766.156686353516;136.760587048775;168.351431929796;164.242977588799;95.2444798588886;187.12806118757;7526.94396476857;3307.92249743814;633.74420005116	1	-0.00179605	-0.0149499	-0.0020902	-0.0164111	0.012608	0.0347869	0.0142062	-0.00729929	0.00102146	0.0215456	0.000368372	-0.0346493	4.4053	3	0.344588	4.53024	3	0.423039	0.0239576	1.62056	0.151639	0.819188	-0.124944
FT0611	FT0611	264.325	621.401	Ipomoeaxanthin C;NCGC00384805-01!;12-deoxy-5beta-hydroxy-pho	1	621.4	621.401	262.347	268.443	5	597;2246;2946;3673;4443;5109	59.0142;75.00821;85.02982;99.00853;113.0242;117.0194;129.0189;157.013;163.076;175.0243;430.3442;445.3685;603.388;619.4847;621.4016|72.8611092579833;151.406537340497;229.126561739292;116.292799137995;1047.11534764061;108.97518137528;62.1528078671247;69.6200380326218;1668.52288550903;723.909727881245;120.497903301668;2455.80794222436;519.031378138789;100.572007363871;32966.1314275023	1	-0.00408783	-0.0145803	0.0265456	-0.00844433	0.00121396	-0.0366842	0.0149568	-0.00339489	0.0299409	-6.47321e-05	-0.00456954	0.0364542	5.39645	3	0.906653	5.51249	3	0.922542	0.192096	0.716481	0.45642	0.340635	-0.116031
FT0612	FT0612	89.6337	621.437	Ginsenoside compound K;Ginsenoside Rh2 (S-FORM);(20R)-Ginsen	2	621.436	621.438	87.828	91.1508	4	596;1498;3672;4442;5422;5770	59.01397;71.01436;89.02407;113.0258;119.034;161.0447;179.0556;445.3737;561.4126;621.3143;621.3814;621.4381;621.5079|2750.45783089496;39.2540297129528;132.513443511667;78.1611349801807;148.789906257108;98.4623032853094;86.7373855547569;31.9783411631988;1028.9001810899;134.293779796076;33.5751646540075;5914.76191717375;127.494574519727	1	-0.0175185	0.00983573	0.0213859	0.0206534	0.00215173	-0.0340873	0.0014201	0.0252601	0.0169768	-0.0211754	-0.0207028	0.0343387	5.92516	3	0.973188	5.88735	3	0.969215	0.746639	0.126889	0.898163	0.0466448	0.0378149
FT0613	FT0613	432.042	623.203	[(2R,3R,4S,5R,6R)-6-[2-(3,4-dihydroxyphenyl)ethoxy]-3,5-dihy	2	623.202	623.204	430.657	434.593	6	600;1499;2247;2947;3674;4444	113.0244;267.0723;341.1072|170.04434997902;7844.92570741064;107.279386564994	1	0.00518498	0.00218714	0.0117243	0.0305639	0.0182769	0.0195613	-0.00510844	-0.0030164	0.00644257	-0.0209996	-0.0406177	-0.0197982	4.87993	3	0.694141	4.84409	3	0.678252	0.630637	0.20022	0.838822	0.0763302	0.0358442
FT0614	FT0614	435.868	624.162	2-amino-4-{[2-({4-[3-(carboxymethyl)-4,6-dihydroxy-2-methoxy	1	624.155	624.187	432.81	437.072	5	602;2248;2948;3675;4446;5110	301.0222;421.0659;504.1021;564.125;624.1463;624.2205|94.9369745935542;620.428582371719;631.761327484938;687.474266792663;18692.388404902;159.847816173465	1	-0.0221124	-0.0430763	0.00344268	0.0150997	-0.00261606	-0.0365513	0.0503457	-0.0018115	0.00188559	-0.0186588	-0.0096703	0.0355914	4.51029	3	0.425025	4.91117	3	0.723932	0.00186617	2.72905	0.0419033	1.37775	-0.400878
FT0615	FT0615	392.422	624.303	Leukotriene C4;11-trans-Leukotriene C4	1	624.303	624.303	392.422	392.422	1	1500;4840;5423;5771;6093;6404	624.303;1087.53|48.3779719617814;30.5376618210175	1	-0.0125462	-0.00771323	-0.0277331	0.0252683	0.0279435	-0.0265248	0.0141939	0.00793506	-0.0351198	0.000971588	-0.0311118	0.0267088	4.00615	3	0.08143	4.11478	3	0.129096	0.338	0.471083	0.626825	0.202854	-0.108625
FT0616	FT0616	319.022	625.358	Ponasteroside A;(24R)-5b,8b-Epidioxyergosta-6,22E-dien-3b-ol	1	625.357	625.358	318.663	319.382	2	604;1501;5424;5772;6094;6405	175.0251;401.3036;449.3263;625.3579;625.4022|33.4112481219393;30.3551829390926;411.313094524667;424.541816597326;67.3677949247804	1	0.00836263	0.0595141	-0.018517	-0.0307272	0.0242888	0.00873644	-0.0564005	0.0248412	-0.0175411	0.0524572	0.00909861	-0.00872289	4.21879	3	0.200596	3.73355	3	0.0278054	0.00925261	2.03374	0.0931738	1.03071	0.485239
FT0617	FT0617	391.851	629.366	Torvoside G;2,3,23-Triacetylsericic acid;Ganoderic acid Mb	1	629.365	629.367	390.61	392.422	3	1503;2250;3676;4841;5773;6406	373.0544;539.8278;629.217;629.2398;629.3654;629.8706;922.6455;964.6534;1036.676;1037.658;1080.654|112.190328179065;41.074195256715;59.1259360917775;50.6805955280242;364.47804918285;107.749718532637;97.1674016258021;31.3753445262137;760.282685122934;105.758101280071;83.0206664814341	1	-0.00571808	-0.00343379	0.00570174	-0.0229584	0.0237212	-0.0371687	0.00647199	0.00371916	0.00910523	0.0332367	-0.00617112	0.037596	4.22318	3	0.204568	4.26535	3	0.223436	0.513825	0.289185	0.765426	0.116097	-0.0421656
FT0618	FT0618	331.526	630.176		NI	630.175	630.177	331.31	331.743	2	3677;4448;4842;5111;5425;5774	494.2571;630.1815;630.2306|453.847819194482;2633.48173237204;90.874265157322	1	-0.015899	-0.0307433	0.00786617	-0.0266259	0.0102851	0.0159827	0.0361793	-0.00169381	0.013331	0.0264424	0.00638985	-0.0150784	3.93206	3	0.0546177	4.21717	3	0.189672	0.0113242	1.94599	0.101816	0.992186	-0.285115
FT0619	FT0619	296.099	630.408	PE(14:1(9Z)/14:1(9Z))	1	630.403	630.411	292.019	297.085	3	605;1505;2251;5775;6095;6407	214.0487;630.1846;630.3616;630.4033|416.904282973266;50.718670779861;35.9306710473447;35.931899405432	1	0.00380243	0.00584685	0.00825038	0.0305543	0.00108928	0.011172	-0.00751609	0.000416097	0.00308676	-0.0294223	-0.0244486	-0.0101348	4.11058	3	0.136048	4.05017	3	0.0993049	0.3478	0.45867	0.633336	0.198365	0.0604161
FT0620	FT0620	330.607	630.185	Acrimarine J	1	630.185	630.185	330.607	330.607	1	2950;4843;5112;5426;6096;6408	494.2611;630.182|375.867453931926;2839.53163288388	1	-0.0164012	-0.0307391	0.00501984	-0.0124358	-0.0062705	-0.00138737	0.036372	-0.00100982	0.00832471	0.00475933	0.0118514	-0.000374532	3.94346	3	0.0575968	4.23015	3	0.196624	0.003555	2.44916	0.0596647	1.22428	-0.286691
FT0621	FT0621	376.035	631.297		NI	631.296	631.299	375.747	376.324	2	2951;4450;4844;5113;5427;6097	631.255;631.2953;927.4994|33.8413004227732;38.0725710367187;99.9869123029157	1	-0.00321112	-0.0237201	-0.00532398	-0.0001378	0.0155978	0.0536181	0.0226267	-0.0107707	-0.00501903	0.00851024	-0.0125724	-0.0530269	4.13409	3	0.143992	4.33374	3	0.265144	0.00195576	2.70868	0.0419033	1.37775	-0.199655
FT0622	FT0622	47.9581	631.493	Glycerol 1,3-didodecanoate 2-decanoate;Glycerol 1-dodecanoat	1	631.491	631.494	47.2196	48.2563	4	1507;2252;2952;3678;4845;6409	495.4568;513.4653;539.4459;557.4567;571.5167;631.3494;631.4956;631.5456|473.13563718387;93.4700892245928;1621.85223928254;3432.56952394917;344.136446501375;84.6088047940384;5967.90235981377;139.802872533159	1	-0.000395102	-0.0104782	0.0187906	-0.0274918	0.0374885	-0.0197542	0.00947501	-0.00550175	0.0239705	0.0404976	-0.0200943	0.0202986	4.64269	3	0.520357	4.72115	3	0.580933	0.431039	0.365484	0.695602	0.157639	-0.0784597
FT0623	FT0623	64.6843	631.493	Glycerol 1,3-didodecanoate 2-decanoate;Glycerol 1-dodecanoat	1	631.493	631.493	64.6843	64.6843	1	4451;4846;5114;5428;5776;6098	495.4552;513.4742;539.4463;557.4563;595.4141;631.2756;631.3584;631.4937;631.5549|65.5828451047455;30.5210970614098;150.552077716202;207.371883556073;32.86622010678;38.0720998201468;118.453046611012;491.493593126751;38.0802613095511	1	-0.0376859	0.0208514	0.0319951	-0.0408997	0.0226282	-0.037488	0.00388237	0.0519	0.0365073	0.0468638	0.00276041	0.035709	4.71351	3	0.565045	4.64188	3	0.51142	0.761142	0.118534	0.91138	0.0403007	0.0716262
FT0624	FT0624	441.499	632.204	3'-Sialyllactose;6'-Sialyllactose	1	632.204	632.206	439.942	443.786	6	606;1508;2253;2953;3679;4452	102.056;128.0351;146.0458;632.1524;632.2032;632.2886|381.846272516231;1552.33518317646;10217.9137914885;289.968823085383;1510.58768372436;275.182802629479	1	-0.0045179	0.009198	0.000738821	0.0296917	-0.0068336	0.0380474	-0.0055454	0.0107097	-0.00514139	-0.0300426	-0.0136247	-0.0380561	4.90449	3	0.711023	4.84342	3	0.676266	0.373213	0.428043	0.65342	0.184808	0.0610725
FT0625	FT0625	346.417	632.204	3'-Sialyllactose;6'-Sialyllactose	1	632.2	632.227	345.246	347.549	4	607;2254;2954;4453;5115;6099	496.2724;632.1968;632.2621|1176.31204297313;9565.82378357581;404.654332357575	1	-0.0199542	-0.00684306	0.0109644	-0.0449226	-0.000707226	0.0515928	0.0177562	0.0162844	0.0186563	0.0387363	0.029009	-0.0537553	4.3278	3	0.266137	4.43337	3	0.333664	0.408527	0.388779	0.675512	0.170367	-0.105569
FT0626	FT0626	405.556	633.036		NI	633.034	633.037	404.488	407.834	5	608;1509;2955;3680;4454;5429	59.01409;141.0169;223.0198;305.0231;387.0255;469.0285;551.031;633.0363|1937.23575261042;46204.232051693;14129.0057407589;28263.7554495474;17879.725363378;8639.58067843978;2162.18618528249;463.851683548796	1	-0.012434	-0.0022381	-0.025341	-0.00192426	0.000391553	0.000341864	0.00939335	0.0105627	-0.0270571	0.00991089	0.0104099	-0.000602787	5.27457	3	0.877855	5.33735	3	0.889772	0.47907	0.319601	0.74105	0.130152	-0.0627813
FT0627	FT0627	88.576	633.437	Annomuricin A;Muricatin A;Muricatocin B	1	633.437	633.438	86.4898	90.2247	4	609;2255;3681;4455;5116;5777	59.01419;89.0255;179.0572;573.4181;633.2939;633.3704;633.4393;633.4898;633.5144|3258.00896011806;181.362475906348;220.035976727489;1155.07995130995;110.160652650575;86.3325661438239;5888.63600278601;106.470642130546;118.656033313914	1	-0.0201124	0.00874844	0.0197325	0.0277679	-0.00444147	0.0381872	0.00384009	0.0273924	0.0140702	-0.0309079	-0.0191889	-0.0379386	5.79508	3	0.959285	5.77339	3	0.958292	0.865605	0.0626803	0.959982	0.0177367	0.021695
FT0628	FT0628	63.5988	633.508	Protochlorophyllide	1	633.507	633.508	63.3226	63.875	2	610;4456;5117;5430;5778;6100	59.01396;497.4778;541.4422;541.4586;559.4747;573.4207;633.3582;633.4144;633.4349;633.4521;633.509|39.3406921292726;153.964276887541;56.8055670687272;269.343978407522;495.139311022416;36.2853695685317;33.8971501081232;72.0350599148333;72.0358908520211;55.0873744568207;1103.55973876395	1	-0.0390344	0.0136489	0.0199749	-0.0359681	0.00996604	-0.0199582	0.0109673	0.0486883	0.0237193	0.0378233	0.0138804	0.0184437	4.55996	3	0.456802	4.55333	3	0.435948	0.975559	0.0107466	0.993314	0.00291342	0.00663242
FT0629	FT0629	47.2196	633.508	Protochlorophyllide	1	633.508	633.508	47.2196	47.2196	1	2956;4847;5118;5431;6101;6410	279.2351;541.4601;559.4745;633.405;633.4472;633.5115|42.2015237952792;115.573613470951;251.552751261357;33.8986412229133;59.3243288514486;340.074044266584	1	0.00305455	-0.0127534	0.0154149	-0.0119986	0.0133592	-0.054829	0.00932179	-0.0102639	0.0188314	0.0128478	-0.00939647	0.0547224	4.60616	3	0.492552	4.69304	3	0.558093	0.216378	0.664788	0.491879	0.308142	-0.0868784
FT0630	FT0630	87.397	635.453	9-Oxoasimicinone;Donhexocin;Tetrahydrospirilloxanthin	1	635.453	635.453	86.4898	90.2247	3	612;2256;4457;5119;5779;6102	59.0147;71.01412;89.02472;101.0248;113.0238;119.0349;131.0353;143.0339;149.046;161.0457;179.0565;575.4342;633.4952;635.4549;635.5174;635.5599|14992.9386692264;235.168038900616;889.071912742673;202.788695274165;375.886142061336;803.344281499963;81.9099122742386;219.986230385072;88.3849240418812;486.43677874359;846.349662827649;5686.08034256891;146.198463391806;29554.3342236313;244.937942036529;33.…	1	-0.0189056	-0.00592724	0.016066	-0.00591609	0.0251732	-0.0548091	0.016197	0.0167322	0.0161376	0.0164515	-0.0213273	0.0541836	6.40723	3	0.988083	6.50158	3	0.993049	0.374999	0.425969	0.653608	0.184683	-0.0943578
FT0631	FT0631	456.216	636.2		NI	636.199	636.202	455.898	456.778	4	613;1510;2257;4458;5780;6103	88.04029;131.0456;132.0299;504.163;636.2034|67.7984317076259;107.931929924945;2785.5646088303;122.862553315906;1057.06892241287	1	-0.00297442	0.0273236	0.015944	0.021892	-0.0411893	-0.0509341	-0.0224058	0.0201628	0.0125494	-0.045233	0.0168966	0.0512168	4.96511	3	0.748759	4.74834	3	0.604767	0.0757152	1.12082	0.276158	0.558842	0.216761
FT0632	FT0632	374.427	636.354		NI	636.352	636.357	373.715	376.692	5	1511;2258;2957;3682;4459;4848	373.0538;488.2122;525.8109;636.3576;636.862;894.6075;936.6211;1008.646;1009.645;1052.632;1052.663;1053.642|239.014816013798;236.226156993666;254.805938700429;448.078434757008;76.4799081744513;261.861046446074;288.549584795101;1191.96256342131;304.936692251772;1001.90955327319;131.101669314648;243.196278067217	1	-0.00499704	0.00374626	0.000749333	-0.00984473	0.0198941	-0.000694083	-0.000246722	0.00723851	0.0013197	0.0210509	-0.00982167	0.000468172	4.13904	3	0.147964	4.12411	3	0.138034	0.747429	0.12643	0.898163	0.0466448	0.0149308
FT0633	FT0633	361.381	637.141	3,4,5-trihydroxy-6-{[5-hydroxy-2-(4-hydroxyphenyl)-7-methoxy	1	637.141	637.142	360.836	362.534	4	615;1512;2259;3683;5781;6411	85.0295;127.04;129.0191;153.0557;164.0479;171.0305;197.0455;205.0502;215.0172;223.0615;233.0294;237.0745;265.0722;291.089;309.0617;327.0722;439.087;547.274;577.1167;637.1454;637.3065;637.3291|325.253824231561;263.302874442108;270.445512951902;167.676760251084;171.076976051225;197.79945549105;857.51647065126;196.489199898451;67.892323677961;1202.8034170857;105.3757674868;132.642562151028;638.68815…	1	0.00905961	-0.000475	-0.0320444	0.0134339	0.00689721	0.0537138	-0.00470423	-0.0107169	-0.0357295	-0.000226293	-0.00530178	-0.0524779	4.95477	3	0.744786	4.94666	3	0.738828	0.93603	0.0287102	0.979942	0.00879943	0.00810681
FT0634	FT0634	342.59	637.142	3,4,5-trihydroxy-6-{[5-hydroxy-2-(4-hydroxyphenyl)-7-methoxy	1	637.141	637.142	341.179	343.755	3	2260;2958;3684;4849;5120;6412	127.0403;129.0192;164.0482;197.0449;205.0485;223.0609;265.0732;291.0885;637.3685|140.429119343213;144.067654646273;141.246575410813;847.965187630288;100.454951612227;675.372017231093;264.977992353786;145.062512564004;125.392117752972	1	0.0320518	-0.0431692	-0.0117127	0.00514897	-0.0610258	-0.0174538	0.0187806	-0.0590446	-0.00655207	-0.0435672	0.0467827	0.0183875	4.50501	3	0.421053	4.75894	3	0.617676	0.305309	0.51526	0.599311	0.222348	-0.253926
FT0635	FT0635	525.043	637.22	NCGC00169094-03_C30H38O15_beta-D-Glucopyranoside, (1aS,1bS,2	1	637.219	637.221	524.236	526.004	3	616;2261;2959;5121;6104;6413	131.035;179.0566;311.0985;337.1169;383.1137;383.1222;397.1325;517.175;559.1842;577.199;637.2202|38.5462336736737;251.200983256294;72.3843210009164;154.822886206401;80.7388787923855;62.6138545933486;41.9403402475041;331.516174526143;155.272632031711;64.7193412877641;184.877155272102	1	-0.00200386	-0.0135312	0.00550985	0.0148336	0.0178341	0.000377038	0.0129036	-0.00531762	0.00312911	-0.00604214	-0.0277488	0.000180245	4.59181	3	0.481629	4.70304	3	0.564052	0.0559523	1.25218	0.236857	0.625513	-0.111224
FT0636	FT0636	278.792	637.395	Nonoxynol-9;PA(14:1(9Z)/18:4(6Z,9Z,12Z,15Z));PA(18:4(6Z,9Z,1	1	637.395	637.396	276.424	284.09	5	617;1513;2262;3685;4460;5782	113.0236;163.076;461.3624;601.337;619.3794;637.3965;637.4583|222.39879102201;284.70145524383;860.996604225633;109.409870427112;199.031677655842;11983.6643609658;262.668884508525	1	-0.0173408	0.00219837	-0.0045397	0.0104799	-0.0206408	-0.0167634	0.00813106	0.0193384	-0.00724967	-0.0184927	0.0137625	0.0162764	4.92369	3	0.727905	4.95534	3	0.7428	0.732378	0.135265	0.889632	0.0507898	-0.0316518
FT0637	FT0637	276.424	638.381		NI	638.375	638.383	276.277	281.019	3	2960;3686;4461;4850;5122;5432	61.98816;163.0795;175.0236;462.3623;575.3582;602.3583;638.2646;638.3497;638.4006;638.4422|38.2763213801649;30.1008356613636;30.0697988091372;36.203129482908;4038.67614551336;33.0572714837217;38.281975364589;95.710822529395;1511.58836470727;31.9060907766016	1	-0.0394919	-0.0203688	-0.0657757	-0.000435715	0.0132856	0.0259567	0.0412971	0.0264889	-0.0711577	0.0277831	0.0132633	-0.0264286	4.36471	3	0.300894	4.6636	3	0.533267	0.234271	0.630282	0.513556	0.289413	-0.298896
FT0638	FT0638	351.471	639.154	Rhamnetin 3-laminaribioside;Ranupenin 3-rutinoside;Dactylin	1	639.154	639.156	350.468	351.705	3	620;1515;3687;5433;5783;6414	127.0389;197.045;225.077;265.071;293.1025;639.1588;639.2796;639.3415;639.3551|34.1582295675295;341.705867478963;215.754804729949;113.758126964137;64.8551325523158;85.1315309871552;31.9270329756591;74.4999949530211;34.0575773529963	1	0.00308853	-0.00401207	-0.0403076	0.0165725	0.0124889	0.0371359	0.00192174	-0.00684592	-0.0453932	0.00258355	-0.00911617	-0.0365488	4.52611	3	0.433962	4.56628	3	0.447865	0.73031	0.136493	0.889632	0.0507898	-0.0401773
FT0639	FT0639	383.775	639.296	NCGC00386007-01_C33H48O10_(2alpha,5alpha,9alpha,10beta,14bet	1	639.295	639.299	383.067	385.188	5	621;1516;2263;2961;3688;6415	537.2677;609.3023;609.7939;618.2863;639.2932;943.4865;1057.552;1058.565;1075.536|80.0021942282228;671.181608562512;247.378371006766;207.229847179565;217.106299766692;98.2590255924379;347.67766078171;98.6013495482439;300.927040904253	1	-0.0114298	-0.0260074	-0.00140123	0.00748751	0.0036574	0.0539913	0.0293214	-0.00326051	-0.00228106	-0.00595572	-0.00822831	-0.0545672	4.21872	3	0.199603	4.4571	3	0.355511	0.000404421	3.39317	0.0214343	1.66889	-0.238385
FT0640	FT0640	281.284	640.374		NI	640.372	640.375	280.248	282.32	2	2962;3689;4851;5123;5434;6416	577.3738;640.367;640.4151|3640.00397449878;108.643979487988;951.381820474285	1	-0.0467482	-0.0695596	-0.0498443	-0.0114426	0.0302365	0.0125973	0.0883939	0.00563434	-0.0507636	0.0389259	-0.0012573	-0.0145269	4.0492	3	0.102284	4.75204	3	0.610725	0.0108685	1.96383	0.100409	0.998229	-0.702842
FT0641	FT0641	434.774	641.282	Fulvestrant;Fulvestrant;Fulvestrant	1	641.281	641.283	433.628	435.92	2	622;1517;5435;5784;6105;6417	560.2685;641.254;641.2921;641.7944;989.5071;1121.548|59.7775400444561;31.9761548029646;289.92704994605;129.913564546797;42.3690198319036;157.876318854778	1	-0.0090728	-0.00112471	0.00300117	-0.00910667	-0.0159463	-0.000214785	0.00625592	0.00870572	0.00479147	-0.000992014	0.0195964	8.59126e-05	4.16233	3	0.166832	4.19453	3	0.173784	0.541324	0.266543	0.784335	0.105498	-0.032203
FT0642	FT0642	479.802	643.173	6-({3,7-dihydroxy-2-[3-hydroxy-10-(3-methoxyphenyl)-2-oxo-4-	1	643.172	643.174	478.836	480.708	4	623;1518;2963;3690;5436;6418	643.1734|715.20526602871	1	-0.00711436	-0.00959747	0.00274091	0.0123272	0.0117781	-0.0359098	0.0124734	0.00213806	0.000308756	-0.00562543	-0.0192393	0.0359174	4.21359	3	0.192651	4.30877	3	0.251241	0.0512702	1.29013	0.22776	0.642522	-0.0951762
FT0643	FT0643	382.637	646.303		NI	646.301	646.304	381.757	384.532	6	625;1519;2265;2964;3691;4463	544.2691;616.2866;625.3005;625.8071;646.3039;957.5123;958.5227;1089.558;1090.558;1233.595;1234.607|210.141842333314;202.714223209705;691.337405533272;186.373425219347;656.662563792696;549.635891148978;156.377722466777;795.17958868164;294.681629726892;774.65706442008;162.685312465965	1	-0.00493196	-0.00561036	0.00153147	-0.000445804	0.0106168	-8.07467e-05	0.00779126	0.00190032	0.00129928	0.0059549	-0.00912897	0.000347968	4.723	3	0.576961	4.78107	3	0.626614	0.0556337	1.25466	0.236857	0.625513	-0.0580687
FT0644	FT0644	408.235	648.048		NI	648.045	648.048	407.892	409.175	4	626;1520;3693;4464;5437;5785	127.0011;141.0177;170.044;320.0329;334.0513;416.0519;618.2858|99.7706733772446;136.122493938491;282.669852293219;143.068542745664;81.5462780025996;68.6838656055329;173.737916351115	1	-0.000846538	0.0127185	0.0216024	0.0170666	-0.0227204	0.00193051	-0.0108832	0.00953158	0.0196875	-0.0334002	0.00146951	-0.00135539	4.36277	3	0.297915	4.25433	3	0.211519	0.197736	0.703913	0.464615	0.332907	0.108439
FT0645	FT0645	496.244	649.22	5-Hydroxy-7,3',4'-trimethoxy-8-methylisoflavone 5-neohesperi	1	649.219	649.222	494.868	496.795	6	627;1521;2266;2965;3694;4465	161.044;163.0598;205.0725;325.1122;367.1237;649.2202|77.0957417106914;138.313003788925;63.8924421303102;192.011326760846;358.886369665385;1206.89153192761	1	0.00122028	-0.00517851	-0.00652897	0.0133882	0.00706512	-0.0178376	0.00379987	-0.0042949	-0.00915058	-0.00700032	-0.0133982	0.0176185	4.41728	3	0.355511	4.4578	3	0.356504	0.271932	0.56554	0.563447	0.249147	-0.0405222
FT0646	FT0646	109.054	649.432	Muricoreacin;Annohexocin	1	649.431	649.432	106.419	110.167	5	628;1522;2966;3695;4466;5438	59.01333;649.4305;649.5022|130.956439808872;788.219060242352;929.324591466155	1	-0.00401819	-0.0141055	-0.000211108	-0.0122315	0.00967461	-0.0371845	0.0147266	-0.00433584	0.00215086	0.0157796	-0.000331863	0.0371266	4.47931	3	0.404171	4.60282	3	0.47567	0.00817181	2.08768	0.087205	1.05946	-0.123504
FT0647	FT0647	374.427	650.371	MLS001333694-01!PANCURONIUM BROMIDE;MLS001401382-01!Pancuron	1	650.369	650.372	373.918	375.835	5	629;1525;2269;2968;3697;6419	119.0344;259.0219;373.0527;539.8287;650.3722;650.8735;922.6409;964.6507;1036.672;1037.677;1080.666;1081.665|171.44522144329;123.291407342629;343.074922867027;473.33059745913;1287.75241592855;480.364509340779;529.308141403453;624.891096940837;2066.27163884959;607.437711286184;2045.54555926973;509.432702165168	1	-0.00540187	-0.00850664	-0.00243093	-0.0113945	0.0144338	0.0350294	0.0106804	0.000315375	-0.000905853	0.0190417	-0.00375703	-0.0355513	4.17419	3	0.171797	4.25839	3	0.216485	0.0545568	1.26315	0.235688	0.627663	-0.0841992
FT0648	FT0648	457.691	650.216		NI	650.215	650.216	457.285	458.097	2	1523;2267;4852;5786;6106;6420	128.0347;146.0455;503.1576;504.1642;650.2147;650.2315|80.9667162744802;851.174480532724;79.3079746566491;90.7294748357572;407.851537124583;34.3459769043875	1	-0.00542488	0.0109214	0.00363475	0.00936276	0.00175292	0.0366581	-0.00641412	0.0123782	0.00110459	-0.00703812	-0.00789224	-0.0369292	4.58018	3	0.472691	4.50741	3	0.397219	0.153829	0.812962	0.409803	0.387425	0.0727791
FT0649	FT0649	329.28	650.282	Hypaconitine;Hypaconitine	1	650.277	650.285	328.796	331.743	5	1524;2268;2967;3696;4467;4853	512.2685;592.2245;650.2814|12901.7874231099;3054.68915913323;816.463085697467	1	-0.0178434	-0.0263756	-0.000831005	0.00234931	0.0123461	-0.000937752	0.0334334	0.00311968	-0.00147538	0.00410473	-0.0117466	-0.000314412	4.36251	3	0.296922	4.62193	3	0.495531	0.00531183	2.27476	0.0704134	1.15234	-0.259425
FT0650	FT0650	133.752	651.448	Ginsenoside Rh5	1	651.447	651.448	132.16	133.91	3	1526;2969;3698;4854;5439;6421	59.01416;591.4272;651.3035;651.4483;651.5164|217.452129732696;585.514813628561;120.30969777577;1083.62342616381;234.212929578939	1	0.00400786	-0.0176351	0.00040794	-0.00547035	0.0200867	0.0351558	0.0131086	-0.0145857	0.00196951	0.0143579	-0.0149918	-0.0346279	4.51279	3	0.427011	4.64209	3	0.512413	0.0625475	1.20379	0.24968	0.602616	-0.129301
FT0651	FT0651	346.504	652.295		NI	652.294	652.295	345.304	347.549	4	2271;2970;3699;4469;4855;5124	496.2714;512.7013;514.2848;515.2843;594.2418;652.2955|172.531450315807;207.768987320924;65323.2366274641;72.6156984655518;17548.7283408903;4412.93141513281	1	0.00139001	-0.00928109	-0.00913581	0.0095198	0.0193331	0.0177575	0.0073475	-0.00705078	-0.0113841	0.00390508	-0.0206322	-0.0173362	5.037	3	0.779543	5.11124	3	0.817279	0.15513	0.809305	0.411094	0.386059	-0.074245
FT0652	FT0652	441.724	654.187	2-amino-4-({1-[(carboxymethyl)-C-hydroxycarbonimidoyl]-2-[(2	1	654.187	654.187	441.724	441.724	1	631;5125;5440;5787;6107;6422	168.026;390.0983|55.8342625690472;49.8803453779828	1	-0.00407699	-0.00335748	0.0219161	0.008015	-0.000641677	-0.0532041	0.00511723	0.00331385	0.0215524	-0.0138116	-0.0119728	0.0532977	4.01919	3	0.0863952	4.04805	3	0.0983118	0.657675	0.181989	0.852178	0.0694697	-0.0288646
FT0653	FT0653	388.327	654.3		NI	654.3	654.301	387.588	389.778	5	632;1527;2272;2971;3700;6423	59.01419;101.0244;113.024;161.0435;221.0659;552.2688;552.7688;585.2712;624.293;624.7974;633.296;633.7965;654.3017;654.8001;973.5064;974.5127;1087.54;1088.542;1105.549;1106.551;1249.593;1250.598|305.134484064284;146.098330588191;141.629123466183;195.321346459667;323.552495259506;2018.54583506586;467.425172570813;112.01179504119;3590.11872975388;1045.09856892564;4371.66684551561;1196.35631857929;40…	1	-0.0052988	-0.005829	0.0020019	-0.000590525	0.00177662	-0.0542822	0.00816807	0.00216428	0.00211382	0.000883335	-0.00162401	0.0540209	5.41538	3	0.915591	5.47556	3	0.912612	0.025533	1.5929	0.153963	0.812584	-0.0601744
FT0654	FT0654	561.454	656.21		NI	656.21	656.211	559.483	561.877	6	634;1528;2273;2972;3701;4470	59.01418;71.01424;89.02447;101.0244;113.0246;143.0347;161.0462;179.0564;323.0984;341.1114;383.1197;503.1635;545.1725;575.1817;647.2074;656.2111;656.7125;665.2095;827.2682;971.3187;989.3251;1133.369;1134.376;1151.38;1152.392|290.259419150612;275.250655839282;898.601040723987;337.463513412071;456.732454054193;398.691988717326;527.211107169639;2111.74199309736;360.136021684605;208.340523472543;225.7…	1	-0.000732682	0.00170726	0.00500319	0.016343	0.0106506	0.0548372	-0.00114223	0.00229749	0.00181353	-0.0100159	-0.021683	-0.0541747	5.36313	3	0.897716	5.35004	3	0.891758	0.7284	0.13763	0.889632	0.0507898	0.0130893
FT0655	FT0655	342.526	656.278	Glycylserylprolylmethionylphenylalanylvalinamide	1	656.274	656.281	341.179	343.582	4	635;1529;2274;2973;6108;6424	480.2426;656.2777;656.4054|3895.62939955076;1523.44318735952;103.525285749924	1	0.00400117	0.00211626	-0.0208892	0.0189972	0.0207297	0.00099049	-0.0040712	-0.00336843	-0.0259592	0.000207528	-0.0239398	0.00012468	4.13749	3	0.144985	4.11908	3	0.132075	0.810932	0.0910158	0.931965	0.0306004	0.0184133
FT0656	FT0656	411.535	656.3		NI	656.3	656.301	410.873	412.198	2	636;1530;5441;5788;6109;6425	552.2653;633.2934;633.7939;656.3034;973.4985;974.5043;1105.503;1105.539;1106.569;1267.595|57.3710943495144;687.79822550718;245.840117461489;30.1925164581462;52.531296165057;42.0469429608829;44.7835825598304;512.924195178414;47.6057811804822;98.9066448021276	1	-0.00993374	0.00873154	-0.0253906	-0.0112098	0.00542229	-0.0195597	-0.00156599	0.0142074	-0.0260538	0.0221955	0.0128732	0.0181653	4.0638	3	0.106256	4.03314	3	0.0973188	0.745478	0.127565	0.898163	0.0466448	0.0306531
FT0657	FT0657	300.951	657.285	3_,7_,13_,17-O-tetracetoxy-15_-hydroxy-5_-O-methylbutyroylox	1	657.242	657.303	295.587	304.071	6	638;1531;2275;2974;3702;4471	170.0937;577.2423;577.3747;621.269;657.3316;657.4583|353.343424436879;4652.21185713195;1436.51791745672;3559.88439603604;2488.1715753257;340.686107653909	1	-0.0237027	-0.0390571	0.0146685	-0.00894845	0.0316846	-0.0392067	0.047911	0.00218992	0.0165002	0.0204992	-0.0258964	0.0375211	4.37785	3	0.313803	4.7487	3	0.60576	0.0132283	1.8785	0.111007	0.954649	-0.370847
FT0658	FT0658	476.665	658.23		NI	658.23	658.231	476.632	476.697	2	639;1532;5442;5789;6110;6426	154.0626;503.1641;658.1691;658.1921;658.2353|1003.44254971437;286.081070405407;75.5886140011626;53.9929292352326;534.188115394568	1	-0.0708065	-0.0209989	-0.174785	0.0586543	0.0274575	0.0353457	0.0606263	0.0554947	-0.199078	0.0148491	1.13147e-05	-0.0407201	4.19481	3	0.179742	4.63092	3	0.49851	0.451857	0.344999	0.71849	0.143579	-0.43611
FT0659	FT0659	507.742	658.232		NI	658.231	658.232	507.171	508.313	2	1533;3703;4856;5443;5790;6427	154.0618;179.0563;341.1103;383.1197;413.1341;443.1454;658.2435|199.139097923147;42.8053233462151;65.3004708768094;334.766597613455;30.798917221955;38.9867598856199;97.1915262272887	1	-0.00881744	0.0220972	0.00933115	0.0511503	-0.0299432	-0.051059	-0.0145038	0.0235028	-0.000165586	-0.0637442	-0.0101645	0.0495314	4.43009	3	0.365442	4.27405	3	0.226415	0.263722	0.578853	0.555582	0.255252	0.15604
FT0660	FT0660	370.12	659.375	NCGC00385389-01_C37H56O10_(2S,4aR,5aR,7R,7aR,8R,12aS,12bS,14	1	659.369	659.38	368.673	371.824	3	641;1535;3705;5444;5791;6428	326.269;629.3696;629.8778;894.6156;895.6235;1259.733;1260.764|199.196089433815;350.22411605139;78.1721071930406;523.725137762062;75.5794853103907;334.642039860273;113.585621054608	1	-0.0111284	0.00645632	-0.0205683	-0.00974776	0.010047	-0.0278866	0.00108783	0.0143424	-0.0213574	0.0220467	0.00631433	0.0272906	3.93887	3	0.0566038	3.9278	3	0.0595829	0.897559	0.0469369	0.966416	0.0148357	0.0110652
FT0661	FT0661	295.715	659.342	26-Glucosyl-1,3,11,22-tetrahydroxyergosta-5,24-dien-26-oate;	1	659.342	659.342	295.715	295.715	1	3704;4857;5126;5445;5792;6429	483.3138;659.3374;659.3588;659.3934;659.449|146.204944136878;158.15646493171;36.7478380345119;69.1745158891308;34.5886989000974	1	-0.00940418	-0.0486476	0.0195929	-0.0061662	0.00651384	-0.0017266	0.0477994	-0.0180645	0.023562	-7.69756e-05	-0.00988503	0.00219399	3.98108	3	0.0744786	4.38464	3	0.294935	0.00470047	2.32786	0.0676196	1.16993	-0.40356
FT0662	FT0662	328.914	660.341	NCGC00381061-01_C30H51N5O9_Pyrrolo[1,2-d][1,4,7,10,13,16]oxa	0	660.34	660.343	327.953	330.413	5	642;2276;2975;3707;4472;5127	484.2731;514.2828;580.3815;660.343|1138.53959271698;112.635027918395;640.526862880102;12253.3529530194	1	-0.00080337	0.018753	-0.00424953	-0.00402262	0.0126869	0.035945	-0.0157877	0.0115838	-0.00528519	0.0140911	-0.00547331	-0.0357566	4.66467	3	0.538232	4.52092	3	0.410129	0.0204511	1.68928	0.14554	0.837019	0.143748
FT0663	FT0663	406.99	662.065	6-Sinapoylglucoraphenin	1	662.062	662.066	406.575	408.256	4	643;1536;2977;4473;5446;6111	141.0172;170.0437;223.0203;252.0456;305.0206;334.0499;416.0524;498.0534;560.2652;632.2924;641.2937;661.8819;662.2989;662.3772;989.497;1121.555;1265.559|467.680284979454;686.365969161722;88.8402334173691;175.969968193616;138.201746484532;460.554861501492;309.650291923498;150.296642201363;280.954706584475;188.395741487489;149.227896232651;188.421571097433;544.501512793073;151.661040807176;158.88345…	1	0.00413071	0.0161373	0.010511	0.0398262	-0.0172203	0.0207294	-0.0167879	0.00637139	0.00388425	-0.0480866	-0.0152959	-0.0202887	4.56089	3	0.457795	4.41619	3	0.319762	0.129992	0.886082	0.362743	0.440401	0.144706
FT0664	FT0664	519.277	663.184	NCGC00347767-02_C32H36O13_6H-10,13-Etheno-19,15-metheno-3H,1	1	663.182	663.185	519.106	519.772	4	645;2277;3708;4474;5128;5793	161.0453;179.058;341.1099;381.1045;383.1197;483.1367;503.1615;543.1531;663.1996;665.2161|130.867889654935;243.129292541546;337.386779196382;100.795188915401;281.077632940227;244.556186234823;456.658175841324;125.563622334175;658.323683975834;352.821988952701	1	-0.00762525	-0.00715513	0.00621727	-4.46188e-05	0.00566625	0.036087	0.0106622	0.00398951	0.0062318	0.00151201	-0.00656719	-0.0357506	5.04412	3	0.784508	5.11975	3	0.82423	0.073569	1.13331	0.276158	0.558842	-0.0756229
FT0665	FT0665	410.873	663.306	(3S,5R,6R,6'S)-6,7-Didehydro-5,6-dihydro-3,5,6'-trihydroxy-1	1	663.304	663.307	409.709	413.511	5	646;1537;2278;2978;4475;6112	71.01461;85.03032;101.0243;113.0241;131.0356;161.0449;179.0558;221.0666;263.0805;552.2705;552.7701;631.3415;633.2962;633.7985;745.4143;763.4279;925.484;973.5059;974.5073;1069.523;1087.533;1088.546;1105.547;1106.55|69.5219350627866;124.202563499122;277.951920817336;112.915590993619;67.4546615188262;458.125928618681;131.044567901108;265.976142504924;113.329563457398;1536.98841828634;477.32125183287…	1	-0.00534442	0.00468209	-0.00222474	0.000235031	-0.00245146	-0.0360155	-0.000952287	0.00821657	-0.00292286	-8.04718e-05	0.00345766	0.0355542	4.86044	3	0.679245	4.83906	3	0.671301	0.516167	0.28721	0.765426	0.116097	0.0213753
FT0666	FT0666	413.169	664.279		NI	664.276	664.286	411.017	414.824	5	647;1538;2279;2979;4476;6113	118.0499;191.0559;455.1395;485.1477;503.1648;545.1706;634.2985;664.2302;1107.561|292.689791096972;157.084098739068;513.640789392673;335.611769918694;426.761413173062;845.032541826015;237.457905081283;440.430950081372;137.277765214822	1	-0.00517032	0.0195939	0.000149367	-0.0152528	-0.0167383	0.053816	-0.0140306	0.0165527	0.00203744	0.0066941	0.0262729	-0.0547299	4.50385	3	0.42006	4.36239	3	0.283019	0.0764912	1.11639	0.276158	0.558842	0.141467
FT0667	FT0667	519.277	665.216	STACHYOSE;Tetrasaccharides (Hex-Hex-Hex-Hex);Glycogen	4	665.215	665.218	518.939	520.185	6	648;1539;2280;2980;3709;4477	59.01441;71.01431;73.0294;85.02971;87.00894;87.0447;89.02494;97.02921;101.0247;107.0349;113.0245;115.0398;119.0351;125.0245;127.0403;129.0196;131.0348;139.0402;141.0191;143.0349;149.0453;159.0298;161.0459;167.0354;178.5118;179.0568;185.0456;203.0562;221.0673;233.0667;235.0828;245.0665;251.0775;263.0771;269.0882;281.088;287.0775;293.0876;303.0741;305.088;311.0985;317.0892;321.082;323.0987;340.0653…	1	-0.00281253	0.00311525	0.00847598	0.0103856	-0.00194409	-0.0352028	-0.00118563	0.00529867	0.00675511	-0.0124496	-0.00775541	0.0352032	7.35618	3	0.998014	7.33572	3	0.998014	0.55789	0.253451	0.79821	0.097883	0.0204633
FT0668	FT0668	487.416	665.216	STACHYOSE;Tetrasaccharides (Hex-Hex-Hex-Hex);Glycogen	4	665.215	665.217	486.844	488.249	5	649;1540;2281;2981;4478;6114	59.01424;71.01378;87.00856;89.0245;101.024;107.0341;113.0244;119.0349;125.0238;129.0194;131.034;143.0348;149.0451;155.0344;159.0303;161.0456;179.056;203.0571;221.066;233.0666;235.0812;251.0777;281.0879;311.1001;323.0983;341.1091;383.1191;395.1197;411.1147;425.1248;443.1412;485.151;503.1609;663.1668;665.2167|762.0246657591;741.50599365412;100.510749799713;3153.04849793;1260.16253511863;72.43237125…	1	-0.0119055	0.0338844	0.00922719	-0.07542	-0.0278804	-0.0370669	-0.022353	0.0310884	0.0215369	0.0548786	0.0751914	0.036277	6.17992	3	0.982125	5.94028	3	0.974181	0.224845	0.648117	0.500927	0.300226	0.239644
FT0669	FT0669	323.45	665.283	(R)-6'-O-(4-Geranyloxy-2-hydroxycinnamoyl)-marmin	1	665.282	665.283	322.636	323.452	3	650;1541;2282;5794;6115;6430	476.1823;477.1862;508.2074;555.229;573.2275;605.2613;615.2403;633.2555;647.272;665.2818;665.3788|243.708010573951;138.839413126078;370.697481278626;62.4835897191929;110.853020905438;464.952926043173;230.73055963572;541.25477820935;325.5431094041;1090.00361849417;522.240489161993	1	0.0040345	0.0121513	0.0121079	-0.00456183	0.00771596	0.000143146	-0.0129826	0.00332673	0.0128934	0.00609157	-0.00713859	-6.85809e-06	4.60329	3	0.490566	4.49135	3	0.381331	0.0210736	1.67626	0.146353	0.834599	0.111938
FT0670	FT0670	384.175	669.304	(3b,20R,22R)-3,20,27-Trihydroxy-1-oxowitha-5,24-dienolide 3-	1	669.304	669.305	383.067	385.188	5	657;1543;2983;3710;4479;5447	537.2647;537.7637;609.3024;609.7981;618.2884;618.7944;639.2956;639.7968;646.3079;669.2881;943.4944;944.4998;1057.533;1058.558;1075.535;1076.537;1219.581;1220.585|497.898108485754;191.312882456418;961.747153191692;301.42793358209;862.759793721307;453.021018700156;2032.0037850722;769.395927455957;92.0257704071901;324.499435999905;752.460824117753;80.2015591327972;457.179956731306;106.817900493024;1…	1	-0.00595089	-0.0196216	-0.00319482	0.0025154	0.0147085	0.0173861	0.0206253	-0.00538077	-0.00363908	0.00561487	-0.0138157	-0.0170517	4.14828	3	0.159881	4.3222	3	0.256207	0.00113576	2.94472	0.0357408	1.44684	-0.173918
FT0671	FT0671	519.772	669.225	Fagopyrine;NCGC00384709-01_C34H38O14_Methyl (3Z)-2-(beta-D-g	1	669.225	669.225	519.772	519.772	1	655;5129;5448;5795;6116;6431	179.0562;181.0604;343.1109;345.1151;384.1217;385.1259;386.1239;387.1273;429.1381;488.1604;489.162;507.168;669.2277|65.147182039442;41.9116148804164;46.7802442339462;32.8414838337949;61.0458587434096;161.349696968279;78.1605036822867;148.794598405462;34.8778667979332;33.4794277487731;55.8562416464952;39.8124130007091;1788.47873706472	1	-0.0342876	0.0125719	-0.107631	0.0556376	0.0597863	-0.0186217	0.0096995	0.0398507	-0.128367	0.0176338	-0.0491907	0.0175446	4.29872	3	0.252234	4.34155	3	0.26713	0.907209	0.0422928	0.966416	0.0148357	-0.0428314
FT0672	FT0672	477.999	669.209	Citbismine B;Citbismine E;Chalcomoracin	1	669.209	669.209	477.96	478.038	2	656;1542;5449;5796;6117;6432	165.0399;503.1554;669.207;669.2431|1587.42336342534;37.7661670072825;235.19302193406;34.8444837036368	1	-0.0186097	-0.0136927	-0.0354411	-0.00436675	0.0222273	-0.0194634	0.0231244	0.00983017	-0.0377876	0.0269215	-0.00331436	0.0191047	4.44747	3	0.378352	4.62339	3	0.496524	0.183469	0.736437	0.444119	0.3525	-0.175925
FT0673	FT0673	265.656	671.465	PA(16:0/18:2(9Z,12Z));PA(18:1(11Z)/16:1(9Z));PA(18:1(9Z)/16:	1	671.461	671.466	263.774	271.033	5	658;2283;2984;3711;4480;5130	152.9961;255.2342;279.2324;391.2273;409.2355;415.2243;635.3347;671.2885;671.4055;671.4664|75.6654659315984;747.989617417106;387.548656993806;462.338945570175;185.624009026265;70.3308643154742;112.459740147187;89.4252598349794;78.5265272724928;1369.91161760255	1	0.00983759	0.00930047	-0.00237215	0.00432671	-0.00311004	0.000421663	-0.013863	-0.0047911	-0.00301221	-0.00501745	0.000120798	-0.000330621	4.34438	3	0.284012	4.24414	3	0.206554	0.0394414	1.40405	0.199044	0.70105	0.100242
FT0674	FT0674	440.53	673.23	(N-acetylneuraminosyl(a2-6)lactosamine);3-Sialyl-N-acetyllac	1	673.229	673.231	439.919	441.724	4	660;2985;3712;4482;5131;5450	290.088;673.2332|325.231691525116;1505.31514035298	1	-0.0111657	-6.74831e-05	-0.000401855	0.033877	-0.00587447	0.0383157	0.00640083	0.0122313	-0.00706553	-0.0333521	-0.0168379	-0.0382059	4.37657	3	0.308838	4.40784	3	0.309831	0.703767	0.152571	0.87493	0.0580265	-0.031268
FT0675	FT0675	410.948	674.297		NI	674.295	674.298	409.709	412.198	6	661;1544;2285;2986;3713;4483	161.044;482.2308;563.2599;563.7628;633.2982;633.7963;644.2876;644.7884;674.2983;674.795;785.4057;803.4193;803.4381;833.4339;947.4706;965.4753;966.4789;973.5075;995.4881;1105.547;1106.547;1109.508;1127.531;1128.531|115.377079918903;186.711647313837;1501.09295553601;524.352127846396;457.59279763638;108.084787389726;6730.51403744917;2201.74684608515;498.038891324893;96.2185103666116;509.591529755608…	1	-0.00566934	0.00504099	-0.00478632	0.00504527	0.00249348	0.0183542	-0.00106699	0.00876112	-0.0066964	-0.000866397	-0.0031312	-0.0185508	4.63404	3	0.51142	4.61199	3	0.48858	0.562888	0.249578	0.798865	0.0975265	0.0220412
FT0676	FT0676	313.136	674.321	Pentasine	1	674.32	674.321	308.607	313.484	3	662;3714;4484;5132;5451;5797	496.2744;514.2814;600.2862;674.3229;674.3802|68.4505674627189;209.997837017841;123.751761543349;2818.70091534684;78.7004977131573	1	-0.0147019	-0.0143031	0.0140437	0.0159056	0.0150981	-0.0543866	0.0209202	0.00779965	0.0111886	-0.00996262	-0.0278085	0.0530766	4.06733	3	0.108242	4.21641	3	0.188679	0.103072	0.986861	0.323343	0.490337	-0.149078
FT0677	FT0677	370.781	675.306	NCGC00380573-01_C37H50O10_2-Butenoic acid, 2-methyl-, 5-(ace	1	675.306	675.307	369.983	371.824	6	663;1545;2286;2987;3715;4485	624.2867;633.2848;633.3003;654.3001;654.8121;675.2887;675.3154;973.5007;1105.553;1106.555;1231.579;1249.611;1291.604;1292.605|63.1007005164975;74.1462236769394;118.106053667373;387.598483317242;99.0914709200752;113.755212662318;236.265081310876;315.189429225666;279.904735752643;67.2075996135391;248.160643141682;98.202187876268;844.092090236381;323.845721435237	1	-0.00144444	0.00679069	0.00833681	0.0212255	-0.00278154	-0.0345313	-0.00524127	0.00624083	0.00457842	-0.022579	-0.0142756	0.0344166	4.75478	3	0.598808	4.70135	3	0.562066	0.293465	0.532443	0.586348	0.231844	0.0534289
FT0678	FT0678	41.4945	675.52		NI	675.517	675.522	37.3366	42.5763	4	664;1546;2287;2988;6118;6433	59.01415;349.0036;675.3535;675.3949;675.469;675.5216;675.5674;675.5918|1424.94025683681;81.7780198137143;111.572384359943;142.204525988745;133.276964147626;330.38228652606;126.906583834739;142.225495430694	1	-0.0488909	0.0227455	0.0277213	-0.0452364	0.0197935	-0.0188536	0.00881674	0.0644038	0.0320185	0.0515527	0.0107215	0.0183712	4.81011	3	0.650447	4.75635	3	0.614697	0.848569	0.0713128	0.948146	0.0231248	0.0537507
FT0679	FT0679	358.409	676.338	Allodesmosine	1	676.337	676.339	357.721	361.199	6	665;1547;2288;2989;3716;4486	514.2846;674.2503;676.3404;676.4024|217.633796949258;113.667259980389;41830.8160130481;86.6638275357559	1	0.00409572	-0.00553525	0.00129076	7.0692e-05	0.0164154	0.0361471	0.00246997	-0.00744075	0.00136347	0.00811294	-0.0152002	-0.0351009	5.45902	3	0.924528	5.49172	3	0.919563	0.40169	0.396109	0.673899	0.171405	-0.0327072
FT0680	FT0680	358.217	677.34	S4:20(P3:18/F1:2);NCGC00385146-01_C32H54O15_1,3,4,6-Tetrakis	1	677.34	677.34	358.217	358.217	1	667;5133;5452;5798;6119;6434		0	-0.0597999	0.0687741	-0.0649752	0.0376912	-0.0991189	0.00343927	-0.0250378	0.100586	-0.0796103	-0.0614366	0.0902488	-0.00870013	4.73889	3	0.583913	4.38252	3	0.292949	0.445675	0.350982	0.714063	0.146263	0.356375
FT0681	FT0681	387.875	677.308	NCGC00380118-01!;NCGC00380118-01!;NCGC00380159-01_C33H52O13_	1	677.307	677.308	386.28	389.19	3	2289;2990;3718;4858;5134;6435	501.2324;552.2679;552.7563;552.7783;624.3012;624.8023;624.8189;633.2999;633.8035;647.2864;654.3037;654.8067;677.2764;677.3215;973.5118;1087.567;1105.553;1106.566;1249.591;1250.584;1250.615;1296.616;1309.618;1310.61|260.089398801324;126.61210901158;35.6256532497355;47.5015843421716;180.890930089322;37.8763068517401;37.8765097929772;192.781909650512;72.0573850000847;34.2683490498985;480.19330141349…	1	-0.00138697	-0.00859689	-0.000203385	0.0118755	0.0119758	-0.0177702	0.00827974	-0.00335964	-0.00238031	-0.00467018	-0.0186101	0.0177806	4.5085	3	0.423039	4.58101	3	0.458788	0.057368	1.24133	0.239708	0.620318	-0.0725146
FT0682	FT0682	37.7234	677.534		NI	677.532	677.537	37.3366	41.2309	3	668;1548;4487;5453;5799;6120	59.01417;677.1518;677.3443;677.3593;677.418;677.4533;677.4997;677.5448;677.569;677.5898;677.6041;677.6283;678.1504|948.972996698301;212.853982721816;39.4362374606089;39.4371273524939;50.3936622573065;188.433260571901;179.675429513304;262.9484577119;54.7820333948948;50.4001857555068;72.3135950781852;398.829674388389;46.0366614211125	1	-0.0501289	0.0233868	0.0297457	-0.0597379	0.0141158	-0.021475	0.00902088	0.065855	0.036832	0.0611808	0.0249128	0.0177405	4.6888	3	0.548163	4.63241	3	0.502483	0.849403	0.0708862	0.948146	0.0231248	0.0563917
FT0683	FT0683	561.167	679.212		NI	679.211	679.213	559.483	561.877	6	669;1549;2290;2991;3720;4489	656.2098;656.71;1133.368;1313.437|603.810941534653;129.437579381397;189.881155760077;268.477797120477	1	-0.00288762	0.00111066	0.00802439	0.0155404	0.0139683	-0.0173585	0.000628952	0.00429658	0.00490825	-0.00808965	-0.0247983	0.0177599	4.45562	3	0.381331	4.4522	3	0.350546	0.93899	0.027339	0.979942	0.00879943	0.00342276
FT0684	FT0684	529.362	679.228	NCGC00385207-01_C32H40O16_(1aS,1bS,2S,5aR,6S,6aS)-6-({3-O-Ac	2	679.225	679.229	528.477	529.685	3	1550;3719;4488;4859;5454;5800	179.0555;221.0677;281.0889;337.0827;341.1098;383.1187;679.1768;679.1915;679.2318|278.8935313582;72.5957511173988;36.6956932122321;32.4570243345761;82.4035034517692;328.998306084432;48.2649742435569;57.0415023926898;1743.46987832954	1	-0.00821779	-0.0299759	-0.00293959	0.00839251	-0.0029367	-0.0363521	0.030891	-0.00897517	-0.00339452	-0.0108162	-0.00325423	0.0354954	4.27589	3	0.235353	4.53701	3	0.425025	9.94662e-05	4.00232	0.0125203	1.90239	-0.261124
FT0685	FT0685	441.724	681.209	NCGC00347659-02_C31H38O17_3-O-[(2E)-3-(3,4,5-Trimethoxypheny	1	681.209	681.211	441.272	442.478	5	671;1551;2992;3722;4490;5455	129.019;195.051;681.1965|91.6360335416272;3192.80508323327;155.996137043235	1	-0.020169	-0.0148049	-0.0213534	-0.00067159	0.00488406	0.0173102	0.0248408	0.0114299	-0.0230708	0.00965574	0.00438413	-0.0174268	4.7587	3	0.606753	4.94108	3	0.735849	0.0934537	1.0294	0.304556	0.516332	-0.182381
FT0686	FT0686	337.814	682.284		NI	682.281	682.286	337.264	338.364	2	2993;4491;4860;5135;5456;6121	356.1927;504.698;506.2576;506.3017;506.3212;682.292;682.3682|63.5514691072672;32.1505699862655;4245.20235017164;42.9357054856979;45.4621057141139;2140.27095328093;87.9612097495055	1	-0.0307193	-0.0476605	-0.0117253	-0.0477453	0.0390134	0.00401623	0.0598932	0.00261151	-0.00455485	0.0673827	0.0031224	-0.0060384	4.01567	3	0.0834161	4.48563	3	0.376365	0.0183586	1.73616	0.140054	0.853705	-0.469962
FT0687	FT0687	396.614	682.341	Nummularine A	1	682.339	682.342	395.391	397.719	6	672;1552;2292;2994;3723;4492	594.2896;638.3158;682.3423|2548.49541716876;1788.51125911374;4085.34582287519	1	-0.000603568	-0.0149524	0.00194321	0.00714285	0.00827943	-0.0361499	0.0133582	-0.00791023	0.00126379	-0.00375435	-0.0134065	0.0360866	4.39475	3	0.333664	4.51434	3	0.402185	0.00947183	2.02357	0.0944369	1.02486	-0.119593
FT0688	FT0688	476.665	683.224	Citbismine C;Kuwanon Q;Kuwanon R	1	683.224	683.225	476.632	476.697	2	673;1553;5457;5801;6122;6436	161.0452;179.0565;341.1078;358.0939;503.1557;683.1689;683.225|32.0493271606097;989.783627286788;790.602070354302;30.2673889182756;98.1919508147485;63.8091710177832;445.582204664703	1	-0.0134525	-0.0101341	-0.0281094	0.00735769	0.00682236	0.0357304	0.0168611	0.00707215	-0.0314921	0.00518263	-0.00085036	-0.0359995	4.51724	3	0.428997	4.64675	3	0.518371	0.189713	0.721904	0.45642	0.340635	-0.129506
FT0689	FT0689	389.542	684.311		NI	684.31	684.312	388.893	390.523	6	674;1554;2293;2995;3724;4493	59.01408;71.01379;85.02919;101.0245;113.0242;131.0347;143.0349;161.0456;179.0555;221.067;263.0773;486.2471;543.268;552.2686;552.7705;573.2744;585.2705;600.2803;605.4062;624.2923;624.7939;631.3889;633.2957;633.7974;654.3006;654.803;745.4243;749.4544;763.4263;811.4508;881.4938;907.4621;925.4781;955.4997;967.4913;973.5036;974.5079;1043.543;1069.531;1087.536;1088.546;1105.547;1106.55;1129.548;1147.55…	1	-0.00350677	-0.00995667	0.00447471	0.00145829	0.00559188	0.0176195	0.0107028	-0.00197611	0.004567	-5.32462e-05	-0.00750924	-0.0176998	5.2319	3	0.861966	5.31892	3	0.886792	0.00705724	2.15136	0.0804417	1.09452	-0.0870148
FT0690	FT0690	560.13	686.221		NI	686.22	686.221	559.483	560.885	5	677;1555;2294;2996;4494;6123	89.02419;101.0243;143.0349;161.0445;179.0559;323.0985;341.1087;383.121;503.1617;545.1756;575.1847;647.2027;656.2113;656.7139;665.2148;827.2699;989.326;1133.367;1134.367;1151.384|571.620921416859;254.896753283084;308.583295946245;392.245524592053;1703.39695866944;319.279406988971;183.463331006044;245.513525213835;247.369256820957;495.32347370498;457.963982253938;366.215179202413;13151.3951269875;2…	1	0.00151022	-3.91654e-05	0.00508567	0.0287119	0.0105076	0.0193132	-0.000990933	-0.000808226	-6.78667e-05	-0.0218205	-0.0303184	-0.0191375	4.81717	3	0.656405	4.81152	3	0.649454	0.921856	0.035337	0.976423	0.010362	0.00565077
FT0691	FT0691	406.731	687.008		NI	687.006	687.008	405.79	406.94	4	678;1556;2997;4495;5458;6124	127.0002;141.0171;291.0095;358.9943;455.0152;633.7965;634.2965;1106.545|129.022655259686;117.960659001619;190.997785052446;140.361527190623;68.2369425101797;211.932673188289;82.6859912935788;84.0098051518908	1	-0.0312243	-0.00754751	-0.0466935	-0.0360736	-0.00158433	0.0140127	0.0252969	0.0254504	-0.0443058	0.0471184	0.0438536	-0.0193858	4.39191	3	0.328699	4.55797	3	0.440914	0.407948	0.389395	0.675512	0.170367	-0.166064
FT0692	FT0692	32.8822	690.516	PC(14:0/15:0);PC(15:0/14:0);PE(14:0/18:0)	1	690.515	690.518	30.7251	33.6349	6	680;1557;2296;2998;3725;4496	310.3133;368.2999;562.5555;610.5643;688.3824;690.5191|381.607524624837;1399.88017972856;477.201524671545;276.653958945667;147.982390661537;48669.0917505579	1	-0.0012174	-0.00916383	-0.0169042	-0.0066757	0.040121	0.0171383	0.00895879	-0.00489383	-0.0175525	0.0331018	-0.0245234	-0.0173555	4.75372	3	0.597815	4.83867	3	0.670308	0.305308	0.515261	0.599311	0.222348	-0.0849554
FT0693	FT0693	367.18	692.332		NI	692.332	692.333	366.481	367.376	3	2297;2999;4497;4861;5136;6125	674.3229;692.2909;692.3327|39.3484814688236;35.4390939349742;1179.13184724719	1	-0.00946789	0.0113799	-0.0322304	0.0130291	0.00237573	-0.0347506	-0.00422549	0.0154831	-0.0376176	0.000365057	0.00136699	0.0355775	4.34428	3	0.283019	4.29384	3	0.237339	0.652015	0.185742	0.851973	0.0695741	0.0504425
FT0694	FT0694	460.926	693.221	Methyl 3,4,5-trimethoxycinnamate [arabinosyl-(1->3)-[glucosy	1	693.22	693.222	459.928	462.054	6	681;1558;2298;3000;3726;4498	127.0506;154.0141;171.041;189.052;503.1627;693.1567;693.2221|425.256433542192;680.901354037506;5414.80386287437;2571.72088071802;77.4212058962803;246.012949694273;2209.79854468642	1	-0.00248045	0.00464211	-0.00366639	0.0212578	0.00615874	0.0550937	-0.00265703	0.00558234	-0.0083193	-0.0142411	-0.0179812	-0.0550212	4.86149	3	0.682224	4.83333	3	0.667329	0.546629	0.262308	0.788617	0.103134	0.0281605
FT0695	FT0695	262.889	695.465	1,2-Di-(9Z,12Z-octadecadienoyl)-sn-glycero-3-phosphate;PA(14	1	695.462	695.466	260.921	269.737	6	682;1559;2299;3001;3727;4500	152.996;279.2326;415.2255;433.2359;533.2889;695.4651|223.524682093901;1325.1205699468;653.849823997294;243.55526774616;246.892291531481;2131.23204211258	1	0.0109571	0.0151818	0.00558295	0.010339	-0.01947	0.0192805	-0.0197719	-0.00207802	0.00459471	-0.0216679	0.0076014	-0.0192409	4.39047	3	0.326713	4.23642	3	0.200596	0.0245454	1.61003	0.151639	0.819188	0.154052
FT0696	FT0696	400.863	696.357	Mucronine D	1	696.35	696.378	399.829	402.992	4	683;1560;2300;3728;5802;6437	535.1046;606.842;696.3789;696.879;1170.699;1171.7|295.995809298279;350.465970267442;1330.67030722891;516.682338353644;1752.20805248935;573.433310856353	1	-0.00904891	0.0154575	0.00143449	-0.0188357	-0.00678768	0.0175657	-0.00812388	0.0181483	0.00365433	0.0152644	0.0199159	-0.017918	4.11299	3	0.137041	4.01508	3	0.0903674	0.223824	0.650093	0.500869	0.300276	0.0979096
FT0697	FT0697	572.805	697.237	5',8,8''-Trihydroxy-3',3''',4',4''',5''',7',7''-heptamethoxy	1	697.237	697.239	571.256	573.723	3	684;1561;3729;5459;5803;6438	179.0564;323.0963;515.1612;535.6808;545.1712;616.7003;617.1983;629.1948;647.1992;1031.339|277.67291590136;172.501368304609;240.749006505325;218.217915645505;76.6571080034055;731.688760167702;175.676917137616;84.464359503545;113.504957325267;191.946522333728	1	-0.00700506	0.00789949	0.00375826	0.0382577	-0.0168641	-0.0335253	-0.00305229	0.012822	-0.00325345	-0.0444159	-0.0117357	0.0338381	4.39872	3	0.337637	4.35304	3	0.273088	0.60644	0.217212	0.827741	0.0821054	0.0456805
FT0698	FT0698	264.735	697.479	PA(14:0/20:0);PA(18:0/16:0);PA(20:0/14:0)	1	697.477	697.48	262.774	269.737	4	685;1562;2302;3730;5804;6439	152.9952;279.2328;281.2488;697.4816|108.985976353701;310.414718186598;301.886039910576;1077.53114044407	1	0.00898928	0.00984642	-0.000296133	0.00565031	-0.00438708	-0.0532532	-0.0138675	-0.00347961	-0.00110945	-0.00741694	-0.000263736	0.0538243	4.20356	3	0.1857	4.10044	3	0.121152	0.0235109	1.62873	0.151639	0.819188	0.103124
FT0699	FT0699	251.822	698.511	PE(16:1(9Z)/P-18:1(11Z));PE(16:1(9Z)/P-18:1(9Z));PE(18:2(9Z,	1	698.509	698.513	249.571	257.374	6	686;1563;2303;3004;3731;4501	279.2329;418.2695;436.2833;698.5126|2666.89023044764;123.960031025854;302.436111653753;3150.25616875333	1	-0.00201083	-0.002451	-0.0019887	0.00498193	-0.00646843	-0.0176842	0.00328081	0.000670439	-0.00276483	-0.00779829	0.00283115	0.017732	4.37947	3	0.315789	4.40492	3	0.306852	0.160512	0.794491	0.418132	0.378687	-0.0254465
FT0700	FT0700	477.677	699.221	6-{4-[3-(3,7-dimethylocta-2,6-dien-1-yl)-5-hydroxy-8,8-dimet	1	699.22	699.221	476.15	478.038	3	687;3005;3732;5137;5460;6440	75.00881;99.00819;129.0188;159.0294;177.0406;194.4569;195.0512;357.1011;699.2212|119.084249165586;79.4363523741609;766.076303085666;207.365924221966;273.304935497133;77.4779524803819;21349.1175104438;108.174737776756;2893.82683590792	1	-0.0531239	-0.0376601	-0.0249058	0.00185789	0.0781012	-0.0552221	0.0642236	0.0322616	-0.0307776	0.0510032	-0.056858	0.0549946	5.25312	3	0.868918	5.71343	3	0.951341	0.102277	0.990222	0.322862	0.490983	-0.460313
FT0701	FT0701	456.516	699.22	6-{4-[3-(3,7-dimethylocta-2,6-dien-1-yl)-5-hydroxy-8,8-dimet	1	699.22	699.222	455.898	457.285	5	688;1564;2304;3733;4502;5805	75.00842;99.00878;129.0194;159.0296;177.0404;194.4574;195.0512;357.1036;503.1584;699.2236|157.604428489056;78.7391536406403;1077.39979255695;341.482439886111;306.535659926823;130.304283203162;30399.1563184448;1682.01776664581;83.0858546042805;3938.75366911951	1	-0.00370549	0.000600728	0.0150248	-0.0112724	0.0031646	0.0357892	0.00160208	0.00458683	0.0174409	0.00833303	0.00038166	-0.0358796	5.57172	3	0.942403	5.57138	3	0.933466	0.994579	0.00236082	0.999243	0.000328855	0.000336068
FT0702	FT0702	507.171	699.22	6-{4-[3-(3,7-dimethylocta-2,6-dien-1-yl)-5-hydroxy-8,8-dimet	1	699.22	699.221	506.892	508.313	5	689;1565;3006;3734;4503;5461	129.0196;159.0272;177.0401;195.0511;699.1853;699.2202|567.984295360284;133.761513476992;113.129910313393;14082.5176242875;69.0046581216848;956.446326732646	1	-0.0504298	-0.0109142	-0.118704	0.0309955	0.0253218	-0.0382942	0.039687	0.0419139	-0.134191	0.0225542	0.000750211	0.0336135	4.92498	3	0.728898	5.20161	3	0.851043	0.487887	0.31168	0.747692	0.126277	-0.276629
FT0703	FT0703	329.924	700.339	goniomedine A N-oxide	1	700.336	700.341	329.28	330.276	3	692;3007;3735;5138;5462;6441	360.2202;524.305;700.3395|191.728868601865;6467.52912555157;4628.4411650274	1	-0.019124	-0.0326342	-0.019965	0.0102926	-0.0099304	0.00949634	0.0396622	0.000158682	-0.0220051	-0.01115	0.0079312	-0.00863943	4.07763	3	0.115194	4.39679	3	0.300894	0.00649404	2.18749	0.0790858	1.1019	-0.319157
FT0704	FT0704	250.896	700.529	PE(16:0/P-18:1(11Z));PE(16:0/P-18:1(9Z));PE(16:1(9Z)/P-18:0)	1	700.528	700.53	248.176	257.374	6	693;1566;2305;3008;3736;4505	253.2187;255.2337;280.2351;281.248;418.2725;436.2823;700.5312|123.241235240943;139.644947935321;97.2369511684178;10608.2207083668;475.468130316295;1134.72103933864;11789.9856856934	1	-0.00198342	-0.000637437	-0.000663477	-0.00170833	-0.013998	-0.0541043	0.00168616	0.00161975	-5.83024e-06	-0.00619014	0.0134716	0.0537545	5.01564	3	0.770606	5.02578	3	0.777557	0.675782	0.170193	0.862123	0.0644305	-0.0101357
FT0705	FT0705	406.248	701.024		NI	701.022	701.026	404.488	407.834	6	694;1567;2306;3009;3737;4506	127.0005;141.0171;209.004;223.0192;291.0069;305.0228;373.0106;387.0255;455.0122;469.0302;537.0174;551.0305;619.0262|910.11207476146;1998.84639627267;498.573725919249;691.652385104362;1408.06000985185;1319.29546474502;1532.64150633633;951.439047898609;744.16685122109;308.11088004815;582.64210670481;156.112514990787;149.754988957028	1	-0.0125332	-0.00502439	-0.0167068	-0.00812557	-0.00169015	-0.000255073	0.0118448	0.00925473	-0.0166366	0.011719	0.0133865	-0.000214701	4.94846	3	0.738828	5.02997	3	0.779543	0.2691	0.570086	0.55873	0.252798	-0.0815097
FT0706	FT0706	520.505	701.192	Tetrasaccharides (Hex-Hex-Hex-Hex);STACHYOSE;Glycogen	2	701.191	701.194	520.185	521.084	5	695;1568;2307;3738;4507;5806	161.0453;179.0558;221.0671;251.0774;281.0869;323.0982;341.1081;383.1189;413.124;425.1308;443.1391;485.1515;503.1606;539.1381;665.2156;701.193|138.524136257736;1338.98778562978;275.990175464213;96.0416707449497;218.761906060297;80.1980748757842;1383.23271058954;5135.0402265162;189.926752734618;284.948468622898;904.368015198628;1177.73508514971;266.251931929241;578.579937767358;13735.4694325836;254…	1	-0.00607087	-0.0043369	0.0257807	-0.0101996	-0.00914242	-0.0179726	0.0071725	0.00459934	0.029106	-0.00301324	0.00651679	0.0179071	5.36541	3	0.898709	5.40569	3	0.903674	0.615893	0.210495	0.827741	0.0821054	-0.0402848
FT0707	FT0707	343.755	702.282	Vicriviroc Malate	1	702.278	702.284	342.55	344.927	5	1569;2308;3010;3739;4508;4862	275.1189;496.1977;511.2246;526.2486;702.2822;702.3432;702.3786|275.887584611368;103.136399919958;154.174161818071;6109.04629213224;2842.70418311413;176.247203725575;160.634461641052	1	0.00570757	-0.0210032	-0.0248393	0.0235284	-0.0228305	0.0445992	0.0149585	-0.0187895	-0.0280197	-0.0303217	0.00988751	-0.044909	4.10355	3	0.128103	4.26269	3	0.22145	0.165936	0.78006	0.425184	0.371423	-0.159139
FT0708	FT0708	520.69	703.191	NCGC00179806-02![4,5-diacetyloxy-6-[7-hydroxy-5-methoxy-4-ox	2	703.19	703.191	520.505	521.084	3	698;2309;3740;5139;5807;6442	179.0562;221.0698;341.1079;342.1093;383.119;384.1224;385.1226;421.0657;443.1411;485.1498;503.155;541.1416;665.2179;667.2229;703.1935;703.2468|166.52884831866;32.5429001796522;196.549856372511;31.1414160897584;666.099606472892;57.7462571538717;143.72732872348;58.7319148316737;202.021401892102;165.024542616868;32.1012079613297;146.870912290683;1930.93271910609;463.527698622499;4348.20366269095;32.5…	1	-0.00744779	0.00113304	0.0421282	0.0268841	-0.0122073	-0.0344266	0.00291084	0.0106351	0.0393515	-0.0426584	-0.0210396	0.033262	4.93925	3	0.73287	4.93296	3	0.730884	0.961744	0.0169407	0.987233	0.00558023	0.00629181
FT0709	FT0709	410.873	704.309		NI	704.306	704.311	409.663	412.198	5	699;1570;2310;3011;3741;6443	482.2309;563.259;563.7634;633.2978;633.7918;644.2861;644.7881;674.2966;674.7951;785.4128;833.4286;965.4738;966.479;995.4965;1105.541;1127.532;1128.531;1267.602;1268.6|136.798865697574;996.619582650152;208.374977741568;368.61474416753;133.516733861893;4741.52233341269;1447.87637293227;726.474276761286;294.123452246276;103.80561759489;347.529583770893;1146.55870705112;410.880679989805;257.638108331…	1	-0.00347657	0.00277516	-0.000620682	0.00905829	0.0080047	-0.0534556	-0.00040477	0.00540366	-0.00294981	-0.00295047	-0.0122852	0.0533749	4.29724	3	0.249255	4.28557	3	0.233366	0.689969	0.16117	0.865898	0.0625332	0.0116726
FT0710	FT0710	372.581	705.316	Physagulin E	1	705.316	705.317	371.294	374.493	6	700;1571;2311;3012;3742;4509	59.01425;552.2684;624.289;633.2966;633.7961;645.2997;654.3012;654.8035;675.3101;675.8057;973.5013;1087.545;1105.552;1106.552;1213.567;1231.587;1232.582;1249.592;1291.603;1292.604;1351.627;1352.637|499.466573909202;730.32852349599;759.315581278383;1139.03905932819;322.137120751972;600.909188682954;3371.93219143073;1207.04272253695;1079.22739903677;435.497017996659;1184.58434747624;524.693834766231…	1	0.00202201	0.00215031	0.0100002	0.0129995	0.0085758	0.018881	-0.00316058	-0.000175035	0.00790787	-0.00973328	-0.0195286	-0.0182567	4.75645	3	0.601787	4.73004	3	0.584906	0.506274	0.295614	0.76206	0.118011	0.0264025
FT0711	FT0711	476.665	707.225	NCGC00381323-01_C31H42O17_Methyl (2S,3Z,4S)-3-ethylidene-2-[	2	707.224	707.226	476.15	477.478	6	701;1572;2312;3013;3743;4510	179.0562;185.0557;195.051;203.0198;203.0677;341.1096;383.1184;425.1314;485.1508;503.1572;647.2057;665.2154;707.2238|325.548406591238;157.080363928591;169.496863753356;448.004075427116;1082.85138355854;179.577408949768;956.511727918158;324.292885785306;252.173222365434;139.735313700089;2503.19943579815;1636.19070691951;5976.27419904328	1	-0.00112941	0.00188989	0.00668269	0.00449305	0.0033062	0.036487	-0.0010449	0.00264311	0.00592801	-0.00379711	-0.00786665	-0.0363431	4.97558	3	0.753724	4.96117	3	0.747766	0.516871	0.286618	0.765426	0.116097	0.0144087
FT0712	FT0712	398.855	710.393		NI	710.392	710.394	397.989	400.361	6	702;1573;2313;3014;3744;4511	403.0624;463.0862;535.1072;620.8528;621.3545;662.6083;710.3952;710.897;742.5778;1036.672;1084.693;1126.703;1127.704;1198.729;1199.729;1242.719;1243.709|180.838829148024;177.53321503053;1439.40710339783;1887.81034285005;822.927370972548;201.526981684765;6847.49579499858;2914.88717733891;158.285859786974;666.772419490417;510.143501473613;774.243222816995;169.617775367033;7301.60346017049;2739.91390…	1	0.00222318	0.010271	0.00970684	-0.0025278	0.0145094	0.0180342	-0.0102603	0.00405679	0.00974678	0.00877391	-0.0134629	-0.0181117	4.58035	3	0.473684	4.48966	3	0.380338	0.0441866	1.35471	0.208874	0.680116	0.0906905
FT0713	FT0713	519.481	711.221	5',8,8''-Trihydroxy-3',3''',4',4''',5''',7',7''-heptamethoxy	1	711.221	711.222	518.939	520.69	6	703;1574;2314;3015;3745;4512	59.01413;71.01396;87.00894;89.02411;101.0243;113.0241;119.035;125.0239;131.0343;143.0345;149.0452;161.0456;179.056;203.0561;221.0666;233.0663;251.0761;263.0775;281.0872;305.0868;311.0958;323.0979;341.1088;365.1102;381.9422;383.1194;383.1546;407.1188;413.1289;425.1297;443.1402;467.141;485.1512;503.1619;545.1737;647.202;663.1626;665.216;665.284;666.2253;711.2219|295.109758471509;124.205276071574;18…	1	-0.00185837	-0.000794862	0.0146824	-0.00893949	0.000875754	0.0175081	0.00172404	0.00187919	0.016944	0.00467781	0.00060115	-0.0181834	5.80997	3	0.960278	5.81554	3	0.963257	0.899667	0.0459184	0.966416	0.0148357	-0.00556585
FT0714	FT0714	435.358	711.258	NCGC00380106-01_C31H48O16_alpha-D-Glucopyranoside, 4-O-acety	1	711.257	711.26	434.177	435.92	6	704;1575;2315;3016;3746;4513	89.0245;119.0352;161.0451;179.0559;193.0715;355.1243;710.8948;711.258;711.3987;1200.736|455.258280996301;350.239448433169;508.335823564113;1851.89943753554;291.941883942962;18090.9846811704;168.338740175409;2131.90488548144;417.629031486103;408.388161361063	1	0.00153974	0.0130015	-0.0118998	0.0184533	0.00961143	0.00125419	-0.0122097	0.00591571	-0.0167893	-0.00690706	-0.0161722	-0.000675579	5.23983	3	0.865938	5.13788	3	0.830189	0.113212	0.946109	0.339749	0.468841	0.10195
FT0715	FT0715	491.435	713.234	NCGC00380296-01_C33H38N6O10_15-(2-Amino-2-oxoethyl)-10,11,23	0	713.234	713.236	491.141	492.181	3	706;1577;4515;5463;5808;6126	129.0179;159.0282;159.0321;177.0402;195.0511;517.1801;713.1601;713.1856;713.2429|162.076049828451;30.786403864181;40.3407515238143;36.963261068513;4628.43241958483;30.6312798178624;35.9694721320238;33.7220313521811;150.631438140363	1	-0.0117325	-0.0137584	-0.013356	0.0019533	0.0109833	0.0537068	0.0189531	0.0036469	-0.0148214	0.00790226	-0.00598963	-0.0537371	4.83053	3	0.662363	4.97813	3	0.756703	0.0329473	1.48218	0.178153	0.749208	-0.147605
FT0716	FT0716	88.9829	714.508	PE(16:0/18:2(9Z,12Z));PE(14:0/20:2(11Z,14Z));PE(14:1(9Z)/20:	4	714.508	714.509	88.3663	96.7277	6	707;1578;2317;3017;3747;4516	152.9959;255.2329;279.2322;434.2706;458.2681;476.2821;714.5092|505.882347132739;6451.70447240445;1427.22541258034;175.428225522279;717.089267072927;191.985549704896;27754.2312213767	1	0.0206307	0.0235666	0.00323372	-0.0114651	0.00380272	-0.0545278	-0.032539	-0.00774083	0.00542861	0.0123445	0.00294186	0.0553067	5.30485	3	0.887786	5.0598	3	0.79146	0.0175105	1.7567	0.135639	0.867616	0.24505
FT0717	FT0717	47.5493	714.511	PE(16:0/18:2(9Z,12Z));PE(14:0/20:2(11Z,14Z));PE(14:1(9Z)/20:	2	714.508	714.513	43.9454	48.2563	4	708;2318;3018;3748;5140;6444	152.9949;255.2325;279.2332;355.3227;458.2656;654.6039;668.6205;714.5093;714.5783|224.218967132691;2794.59106897044;852.466434485845;199.941823235497;291.940569983285;3178.14855689534;317.807362218332;13275.1588995862;240.035723174827	1	0.0271787	0.000511625	0.0404743	-0.00268607	0.0310909	-0.0360018	-0.0164887	-0.0263741	0.0438204	0.00675038	-0.0406435	0.0369903	4.97323	3	0.751738	4.87847	3	0.703078	0.587103	0.231286	0.816743	0.0879143	0.094756
FT0718	FT0718	142.678	714.553	AS 1-5;PC(14:0/P-18:1(11Z));PC(14:0/P-18:1(9Z))	1	714.552	714.553	141.166	143.686	6	709;1579;2319;3019;3749;4518	89.02452;119.0354;280.2641;534.4875;552.4977;714.4679;714.5536|132.645574723321;156.137881238845;138.815958425565;2716.58582218926;1233.4078601476;113.632781674619;12116.8606419411	1	0.00843611	0.0169693	-0.00203278	0.00644845	-0.000198362	-0.0175411	-0.0197315	0.00121939	-0.00365901	-0.00450281	-0.00332293	0.0175296	5.23133	3	0.860973	5.0743	3	0.799404	0.00193701	2.71287	0.0419033	1.37775	0.157031
FT0719	FT0719	406.248	715.04	[2,6-dihydroxy-4-({[5-hydroxy-2-(hydroxymethyl)-4,6-bis(3,4,	1	715.038	715.042	404.488	407.834	6	710;1580;2320;3020;3750;4519	59.01371;141.0168;223.02;305.0234;387.0262;469.0295;551.034;633.0374;715.0396|251.134115557712;12880.7742486577;6276.51748630008;11102.8884917806;11557.6473642407;4649.6313817965;3959.78966083539;1222.46777632794;622.792303341589	1	-0.0157696	-0.00348169	-0.0370144	0.000249111	0.00530857	-0.055158	0.0125077	0.01288	-0.0400602	0.0141691	0.00884392	0.0542128	5.08923	3	0.810328	5.17617	3	0.846077	0.479044	0.319625	0.74105	0.130152	-0.086939
FT0720	FT0720	95.8085	716.522	PC(15:0/16:1(9Z));PC(16:1(9Z)/15:0);PE(14:0/20:1(11Z))	1	716.522	716.522	95.8085	95.8085	1	712;5141;5464;5809;6127;6445		0	0.00168139	0.0348871	0.00130324	-0.0233584	0.00786346	-0.0186666	-0.0312561	0.0182899	0.00347325	0.0288675	0.0106885	0.0178319	4.73961	3	0.584906	4.45887	3	0.357498	0.00827004	2.08249	0.087205	1.05946	0.28074
FT0721	FT0721	140.614	716.566	PC(14:0/P-18:0);PC(16:0/P-16:0);PC(P-16:0/16:0)	1	716.566	716.566	140.614	140.614	1	1581;4863;5465;5810;6128;6446	89.02367;119.0349;179.059;281.2366;298.2767;310.2754;536.5076;554.5127;554.5508;716.3994;716.4681;716.4923;716.5652;716.6069|33.7565414770083;30.3091728998282;41.1159966329592;31.0586824497022;31.9851148463385;137.903893380474;101.393686594929;297.67944940254;33.7007284180572;36.0511435683748;47.3190313192163;31.5467053578459;2112.7991830732;36.0564467484437	1	0.0166832	0.0279823	-0.0124976	0.0029102	0.00407132	-0.0182663	-0.0340438	-0.00139209	-0.0142328	0.00449472	-0.00121504	0.017668	4.92808	3	0.729891	4.66544	3	0.538232	0.00979354	2.00906	0.0949657	1.02243	0.26264
FT0722	FT0722	31.1851	718.547	PC(15:0/16:0);PC(16:0/15:0);PE(14:0/20:0)	1	718.547	718.548	30.7251	32.4656	3	713;3022;4522;5142;5466;6129	269.0481;349.0094;368.2998;396.3275;718.5509;718.6216|35.9010239680742;37.7441901754764;111.473392074163;145.803686719978;7456.85595830496;65.4440446519629	1	-0.0222566	0.0204284	-0.00252291	-0.0630286	0.01291	0.0328018	-0.00444567	0.0337676	0.0055737	0.0698173	0.0360333	-0.0336659	4.22013	3	0.202582	4.12265	3	0.137041	0.588023	0.230606	0.816743	0.0879143	0.0974801
FT0723	FT0723	90.1687	718.538	PC(15:0/16:0);PC(16:0/15:0);PE(14:0/20:0)	1	718.538	718.539	90.1126	90.2247	2	2321;3021;4864;5143;6130;6447	255.2347;283.266;718.4413;718.4681;718.5402;719.2149|149.060075961451;231.18052625052;33.8459083954604;31.5902226195249;1618.70598119898;47.4100672411851	1	0.099079	-0.0166285	-0.0168259	-0.0536074	-0.0152102	-0.0396896	-0.0430367	-0.114553	0.000134709	0.0348953	0.0445821	0.0400612	4.24579	3	0.219464	4.10775	3	0.124131	0.780147	0.107824	0.91884	0.0367603	0.138041
FT0724	FT0724	295.952	720.268		NI	720.266	720.27	294.766	297.091	4	1582;2322;3023;3751;4865;6448	202.0292;720.2652|4107.43704889636;248.519721841649	1	0.00771577	0.0132021	0.0151287	0.01732	-0.0024008	-0.0528733	-0.0162034	0.000666942	0.0126825	-0.0208316	-0.014677	0.0523501	4.21039	3	0.190665	4.07796	3	0.113208	0.0502187	1.29913	0.224756	0.648288	0.132433
FT0725	FT0725	245.567	720.498	PE(18:4(6Z,9Z,12Z,15Z)/P-18:1(11Z));PE(18:4(6Z,9Z,12Z,15Z)/P	1	720.498	720.499	244.004	252.114	4	1583;3024;3752;4523;4866;5467	301.2175;436.2829;720.5021|978.652513012406;339.36240309373;2290.51668111534	1	-0.00911941	-0.0348364	-0.00335532	0.0222766	-0.0171671	0.00979767	0.0355477	-0.0106341	-0.00562567	-0.0320072	-0.000627626	-0.00893717	3.92184	3	0.0506455	4.22328	3	0.193644	0.00339779	2.4688	0.0589926	1.2292	-0.301438
FT0726	FT0726	75.287	721.503	[3-[[2,3-dihydroxypropoxy]-hydroxyphosphoryl]oxy-2-hexadecan	2	721.503	721.503	74.5821	81.1648	3	714;2324;3754;5144;5811;6449	255.2332;721.3218;721.3362;721.3565;721.5033;721.5632|768.611299172414;31.6527078734453;61.0453549033764;104.004490178681;2119.50229721721;79.1461031247991	1	0.0569416	0.0360676	-0.0132327	-0.0198137	0.104675	0.0420235	-0.0641936	-0.0389462	-0.0121132	0.0806989	-0.0746705	-0.0422603	4.5518	3	0.45283	4.11862	3	0.131082	0.174948	0.757091	0.434994	0.361517	0.43318
FT0727	FT0727	296.866	722.279	desferrichrome;NCGC00168874-03!N-[3-[5,8-bis[3-[acetyl(hydro	1	722.277	722.281	296.306	297.427	2	715;1584;5468;5812;6131;6450	202.0283|313.095217162949	1	-0.0143576	0.013635	-0.0282154	0.0111553	0.00994476	0.000994771	-0.00333165	0.0220191	-0.0337768	0.00595735	-0.00454342	-0.00106504	3.76989	3	0.0228401	3.71398	3	0.0238332	0.643092	0.191727	0.847727	0.0717438	0.0559023
FT0728	FT0728	244.39	722.514	PE(18:3(6Z,9Z,12Z)/P-18:1(11Z));PE(18:3(6Z,9Z,12Z)/P-18:1(9Z	1	722.513	722.514	241.181	250.808	5	716;1585;2325;3025;3755;6451	259.2421;303.233;418.2732;436.2833;722.5152|814.609784771304;13475.5808944982;917.079050140563;3076.23281691545;20312.904064018	1	-0.014868	-0.0303517	-0.00316768	0.0253052	-0.0206731	-0.0173319	0.0349705	-0.00196062	-0.00649213	-0.0359119	0.00105771	0.0159932	4.99075	3	0.761668	5.27243	3	0.87289	0.00980778	2.00843	0.0949657	1.02243	-0.281688
FT0729	FT0729	519.481	725.237	Naringin 6''-rhamnoside	1	725.236	725.238	518.939	520.69	6	720;1587;2326;3026;3756;4524	57.97568;59.01439;71.01407;73.02952;85.02979;87.00874;89.02475;97.0298;101.0244;107.0343;113.0244;115.04;119.035;125.0243;131.0349;139.0388;141.0188;143.0349;149.0454;159.0294;161.0458;167.0349;178.5115;179.0568;185.0449;203.0562;221.067;233.0666;235.0824;245.0669;251.0776;263.0776;269.0875;281.088;287.0764;293.0878;305.088;311.0988;321.0829;323.099;340.0639;341.1096;347.0985;365.1091;381.9443;38…	1	0.000128149	-0.00156309	0.00198128	0.00154679	0.00988072	-0.0362281	0.00129478	-0.00093273	0.00156006	0.00354506	-0.0102422	0.036126	6.55389	3	0.994042	6.56559	3	0.996028	0.505764	0.296052	0.76206	0.118011	-0.0116992
FT0730	FT0730	488.496	725.237	Naringin 6''-rhamnoside	1	725.236	725.238	488.178	489.59	5	721;1588;2327;3027;3757;6452	59.01438;71.01375;89.0247;101.0242;113.0244;119.0345;131.0355;143.0341;149.0457;161.0455;179.0563;221.067;233.0663;251.078;281.0887;323.0979;341.109;383.1195;395.1189;485.1516;503.162;663.1642;665.2172;725.2426|269.67327515471;237.296216243099;1477.10903479813;550.969424025076;720.897184777615;462.59647567593;291.662185461678;733.286667402041;280.05803903871;1965.59729972328;10727.107038878;3708.…	1	0.0123112	0.00436527	0.00216334	0.007877	0.0331416	-0.0542657	-0.0109504	-0.00998069	0.000308923	0.0106056	-0.0352495	0.0541585	5.82947	3	0.963257	5.76138	3	0.957299	0.387604	0.411612	0.661554	0.179435	0.0680951
FT0731	FT0731	248.234	726.545	PE(18:1(11Z)/P-18:1(11Z));PE(18:1(11Z)/P-18:1(9Z));PE(18:1(9	1	726.544	726.546	245.081	254.739	6	723;1589;2328;3028;3759;4525	279.2327;281.2485;444.2896;446.3049;462.2996;464.3151;726.5448|5423.6903693088;5575.93907401656;289.228002364416;250.759049907117;722.198883257374;790.58273412677;14303.238210423	1	-0.00162269	0.00426036	0.00012793	-0.00234225	-0.0102712	0.0181217	-0.00278407	0.0041368	0.000564189	-0.0032339	0.0107227	-0.0183484	4.7787	3	0.622642	4.74894	3	0.606753	0.210229	0.677307	0.483336	0.315751	0.0297582
FT0732	FT0732	41.758	727.575	SM(d18:1/18:1(11Z));Ubiquinol 8;Glycerol 1-(9Z-octadecenoate	1	727.574	727.576	38.6544	42.8527	5	725;2329;3030;3760;4526;5145	59.01409;163.0607;253.0499;255.2322;269.0466;283.2639;333.0079;349.0025;401.2919;429.3213;435.1542;437.1521;667.5535;727.4369;727.4632;727.4944;727.524;727.5766;727.6545;727.708|1487.77899340224;102.121908699201;161.588899659728;3971.14674007791;149.818407829511;4342.10350282874;526.661593983724;577.953808792685;332.213978965069;271.2333714257;86.047680687966;126.726715203517;692.385124245277;122…	1	-0.0388349	-0.0131993	0.0474259	0.00097127	0.012992	0.0378119	0.0338905	0.0345891	0.0473671	-0.0046201	-0.0245453	-0.0373555	4.88446	3	0.698113	5.07839	3	0.803376	0.385944	0.413475	0.661554	0.179435	-0.193929
FT0733	FT0733	319.028	728.362		NI	728.354	728.365	318.205	322.421	6	727;1590;2330;3031;3761;4528	552.3364;665.2823;728.3698|7305.22920630248;258.387140710602;5336.03165648674	1	-0.000570795	0.017342	-0.00720728	-0.0241017	0.0149364	-0.0102484	-0.0145703	0.00999561	-0.00477243	0.0344489	0.00713515	0.0100067	4.1596	3	0.164846	4.02785	3	0.0963257	0.0892358	1.04946	0.297371	0.526702	0.131755
FT0734	FT0734	249.79	728.559	PC(15:0/P-18:1(11Z));PC(15:0/P-18:1(9Z));PE(18:0/P-18:1(11Z)	1	728.559	728.56	246.38	256.054	6	728;1591;2331;3032;3762;4529	279.2331;280.2364;281.2486;282.2509;446.3031;464.3158;466.3328;728.561|795.026090421862;204.340654021371;7332.7831728359;201.537005464706;309.447406043307;1002.21197267389;101.801777085711;10883.8491961036	1	0.0012643	0.00899262	-0.00354926	-0.0166997	-0.0117908	-0.000456101	-0.00850363	0.00347183	-0.000738257	0.0102941	0.0230109	-2.47817e-05	4.86789	3	0.68719	4.79417	3	0.632572	0.111236	0.953756	0.338119	0.47093	0.0737225
FT0735	FT0735	384.277	731.398	NCGC00169209-03![17-(2,6-dihydroxy-6-methyl-3-oxoheptan-2-yl	2	731.398	731.401	383.663	385.838	6	730;1593;2332;3033;3763;4530	59.01397;100.0405;119.035;403.0623;421.0731;463.0856;535.1073;579.0969;620.8533;621.3559;662.6113;731.4002;731.9015;742.5786;1036.673;1084.696;1085.7;1126.705;1127.712;1198.729;1199.732;1242.717;1243.722|224.834672815679;461.975411825937;911.26467235821;701.385359227027;604.6029983312;767.195384009526;3356.07935751544;178.270154487018;9317.39997223989;3129.08739377518;758.436149161844;17429.38249…	1	-0.000497814	0.00636507	0.00330262	-0.00710302	0.0121248	-0.0544993	-0.00520903	0.00424678	0.00394417	0.0132305	-0.00617414	0.0543934	4.7189	3	0.57001	4.66924	3	0.540218	0.121303	0.916127	0.352024	0.453427	0.0496618
FT0736	FT0736	208.154	732.564	PC(16:0/16:0);PC(14:0/18:0);PC(18:0/14:0)	1	732.564	732.565	205.139	208.782	6	731;1594;2333;3035;3764;4531	59.014;89.02425;101.024;113.0239;119.0347;179.0559;225.222;271.2279;326.2707;552.5003;570.5111;732.5657|495.207237933715;1121.33242002058;186.429955533512;438.535328478562;1288.06002383321;893.939621653539;811.708646059802;1088.78603977376;10320.2013170604;1429.63516612751;2666.22365453348;43467.6075929586	1	0.0122074	0.0281641	-0.00433677	0.00279688	0.00203538	0.018667	-0.0316493	0.00369444	-0.00586954	0.00155343	-0.00166633	-0.0183739	5.7183	3	0.953327	5.46325	3	0.910626	0.000801347	3.09618	0.0278261	1.55555	0.255052
FT0737	FT0737	280.248	735.419		NI	735.418	735.42	277.791	282.32	3	3036;3765;4532;4867;5146;5469	577.3749;577.4334;675.3455;735.3632;735.4133|17015.1882791583;179.026652923511;496.238588911712;308.180952143425;493.10840962803	1	-0.0904264	-0.157414	-0.139567	0.0112137	0.0261577	-0.0180715	0.190944	-0.0035905	-0.147205	0.035934	0.0153728	0.0144299	2.97342	3	0.0019861	4.52965	3	0.421053	0.0114252	1.94214	0.101816	0.992186	-1.55623
FT0738	FT0738	82.0375	736.518	PC(14:0/P-18:1(11Z));PC(14:0/P-18:1(9Z));PC(14:1(9Z)/P-18:0)	1	736.516	736.521	80.0802	90.5025	6	734;1595;2334;3037;3766;4533	734.2467;736.5214|359.272994583182;101786.993818175	1	-0.0312925	-0.100266	-0.00504098	0.0245493	-0.0745975	-0.00139239	0.105347	-0.0259812	-0.00369368	-0.071204	0.045538	0.0017137	4.79277	3	0.633565	5.67153	3	0.945382	0.00238209	2.62304	0.0470347	1.32758	-0.878757
FT0739	FT0739	49.6738	736.521	PC(14:0/P-18:1(11Z));PC(14:0/P-18:1(9Z));PC(14:1(9Z)/P-18:0)	1	736.521	736.521	49.6738	49.6738	1	3767;4868;5147;5470;5813;6453	303.2337;676.6597;734.257;736.5199|60.102405273642;43.7962271830656;38.7790829430969;7736.28273549505	1	0.00421275	-0.102333	0.0314288	0.00836901	-0.0684912	0.0168819	0.0862637	-0.0629735	0.039915	-0.0663086	0.0357621	-0.015206	4.28507	3	0.239325	5.06673	3	0.794439	0.022606	1.64578	0.151047	0.820886	-0.781656
FT0740	FT0740	568.412	737.237	4,4''-bis(N-feruloyl)serotonin;Bn-NCC-1;NCGC00380334-01_C34H	1	737.237	737.237	567.339	569.834	5	735;1596;2335;3038;3768;6454	59.01448;71.01397;89.02436;101.0244;113.0248;119.0338;143.0352;161.0446;179.0562;221.0681;251.0794;323.0991;341.1093;383.1186;485.1471;503.163;545.1726;647.2024;656.2095;665.2156;707.2299;737.2383;737.7405;809.2609;827.2729;869.2855;971.3134;989.3228;1031.335;1133.381;1151.377;1152.386;1295.424;1296.42;1313.43;1314.429|122.603808236347;170.020889669941;540.511589160071;292.618529223683;198.236237…	1	0.00169727	0.000774181	0.00842301	0.0137709	0.0140927	0.0183136	-0.00174894	-0.000688486	0.00597268	-0.00693606	-0.024289	-0.0185107	5.29029	3	0.88282	5.27661	3	0.874876	0.741091	0.130128	0.895893	0.0477438	0.0136822
FT0741	FT0741	383.775	738.407	PS(14:1(9Z)/16:1(9Z));PS(16:1(9Z)/14:1(9Z))	1	738.407	738.408	383.067	384.175	3	737;2336;4534;5148;5814;6132	627.86;628.3651;738.4079;738.908;1212.738;1213.753;1256.733;1257.741|459.13871352875;80.1885065897977;709.137008389905;368.419439175477;875.815299024498;225.827518041342;486.442908993195;134.347638038435	1	-0.000711191	0.0112237	-0.0053438	-0.0159528	-0.00365838	-0.0275393	-0.00926225	0.00678194	-0.00330134	0.0151773	0.0164823	0.0273497	3.98899	3	0.0784508	3.90427	3	0.0496524	0.085437	1.06835	0.28968	0.538081	0.0847245
FT0742	FT0742	86.1977	738.509	PC(15:0/18:4(6Z,9Z,12Z,15Z));PC(18:4(6Z,9Z,12Z,15Z)/15:0);PE	1	738.508	738.513	84.5354	93.1541	4	738;1597;2337;3039;6133	152.996;279.233;402.2373;458.269;738.5125;738.5855|335.98123444383;5256.98932540627;62.4690660387841;461.639701439694;20630.8663897407;181.500767400365	1	0.0691619	0.0874461	-0.0216836	-0.193691	0.108304	-0.00648693							5.20425	3	0.852036	4.33532	2	0.266137	0.113362	0.945532	0.339749	0.468841	0.868927
FT0743	FT0743	47.8791	738.515	PC(15:0/P-16:0);PE(16:0/P-18:0);PE(18:0/P-16:0)	1	738.51	738.517	47.2196	48.2563	3	2338;3040;3769;4869;5149;6455	152.9946;255.2327;279.2327;303.2326;458.2675;678.6017;678.6422;678.6714;738.5142;738.579;738.6599;738.6947|104.126480923185;36.3121134958305;1853.3407101967;122.159323638846;200.034177044108;354.527546093652;107.457823479399;309.223808320553;9527.34717408732;58.1488520094865;32.0311012995717;89.2312905161134	1	0.00472764	-0.106873	0.191148	-0.0166535	0.0663402	0.0442119	0.0893454	-0.0601632	0.208099	-0.010933	-0.115422	-0.0480513	4.10059	3	0.125124	4.85845	3	0.689176	0.241178	0.617662	0.524549	0.280214	-0.757854
[truncated: 264 more rows]

## Sheet: Expression_neg
ID	X54	X55	X56	X57	X58	X59
[truncated: 1,007 more rows]

[truncated: 3 more sheets: Phenotype info_pos, Feature info_pos, Expression_pos]
